# Supplementary material for: Bis(S-benzyl­isothio­uronium) tetra­chloridozincate(II)
Source: Acta Crystallogr Sect E Struct Rep Online. 2008 May 30;64(Pt 6):m848–9. doi: 10.1107/S1600536808015195 (PMC2961438; doi:10.1107/S1600536808015195)
Supplement: Supplementary file 1 [file e-64-0m848-sup1.cif]

##############################################################################
###                                                                        ###
###        Electronic paper (Acta Crystallographica Section E)             ###
###                                                                        ###
##############################################################################
#                                                                            #
# This CIF contains the data in a paper accepted for publication in Acta     #
# Crystallographica Section E. It conforms to the requirements of Notes      #
# for Authors for Section E, and has been peer reviewed under the auspices   #
# of the IUCr Commission on Journals.                                        #
#                                                                            #
# Full details of the Crystallographic Information File format               #
# are given in the paper "The Crystallographic Information File (CIF):       #
# a New Standard Archive File for Crystallography" by S. R. Hall, F. H.      #
# Allen and I. D. Brown [Acta Cryst. (1991), A47, 655-685].                  #
#                                                                            #
# The current version of the core CIF dictionary is obtainable from          #
# ftp://ftp.iucr.org/pub/cif_core.dic. The current version number is 2.4.    #
#                                                                            #
# Software is freely available for graphical display of the structure(s) in  #
# this CIF.  For information consult the CIF home page http://www.iucr.org/  #
# cif/home.html                                                              #
#                                                                            #
# This file may be used for bona fide research purposes within the           #
# scientific community so long as proper attribution is given to the journal # 
# article from which it was obtained.                                        #
#                                                                            #
##############################################################################
                                             
data_I
_audit_creation_method     SHELXL-97
_chemical_name_systematic
;
Bis(<i>S</i>-benzylisothiouronium) tetrachloridozincate(II)
;
_chemical_name_common     ?
_chemical_formula_moiety     '2(C8 H11 N2 S +), Cl4 Zn 2-'
_chemical_formula_sum     'C16 H22 Cl4 N4 S2 Zn'
_chemical_formula_iupac     '(C8 H11 N2 S)2 [Zn Cl4]'
_chemical_formula_weight     541.67
_chemical_melting_point     ?
_symmetry_cell_setting     Monoclinic
_symmetry_space_group_name_H-M     'P 21/c'
_symmetry_space_group_name_Hall     '-P 2ybc'
loop_
    _symmetry_equiv_pos_as_xyz
    'x, y, z'
    '-x, y+1/2, -z+1/2'
    '-x, -y, -z'
    'x, -y-1/2, z-1/2'
_cell_length_a     15.2135(11)
_cell_length_b     6.4475(5)
_cell_length_c     23.9277(18)
_cell_angle_alpha     90.00
_cell_angle_beta     95.3680(10)
_cell_angle_gamma     90.00
_cell_volume     2336.8(3)
_cell_formula_units_Z     4
_cell_measurement_reflns_used     2794
_cell_measurement_theta_min     1.34
_cell_measurement_theta_max     25.00
_cell_measurement_temperature     293(2)
_exptl_crystal_description     needle
_exptl_crystal_colour     colorless
_exptl_crystal_size_max     0.27
_exptl_crystal_size_mid     0.23
_exptl_crystal_size_min     0.21
_exptl_crystal_density_diffrn     1.540
_exptl_crystal_density_meas     ?
_exptl_crystal_density_method     'not measured'
_exptl_crystal_F_000     1104
_exptl_absorpt_coefficient_mu     1.697
_exptl_absorpt_correction_type     none
_exptl_absorpt_process_details     ?
_exptl_absorpt_correction_T_min     ?
_exptl_absorpt_correction_T_max     ?
_exptl_special_details
;
;
_diffrn_ambient_temperature     293(2)
_diffrn_radiation_type     MoK\a
_diffrn_radiation_wavelength     0.71073
_diffrn_radiation_source     'fine-focus sealed tube'
_diffrn_radiation_monochromator     graphite
_diffrn_measurement_device_type     'Bruker SMART APEX'
_diffrn_measurement_device     'CCD Area Detector'
_diffrn_measurement_method     \w
_diffrn_detector_area_resol_mean     ?
_diffrn_reflns_number     25129
_diffrn_reflns_av_R_equivalents     0.0263
_diffrn_reflns_av_sigmaI/netI     0.0208
_diffrn_reflns_theta_min     1.34
_diffrn_reflns_theta_max     28.00
_diffrn_reflns_theta_full     25.00
_diffrn_measured_fraction_theta_max     0.970
_diffrn_measured_fraction_theta_full     0.999
_diffrn_reflns_limit_h_min     -20
_diffrn_reflns_limit_h_max     20
_diffrn_reflns_limit_k_min     -8
_diffrn_reflns_limit_k_max     8
_diffrn_reflns_limit_l_min     -30
_diffrn_reflns_limit_l_max     31
_diffrn_standards_number     0
_diffrn_standards_interval_count     ?
_diffrn_standards_interval_time     ?
_diffrn_standards_decay_%     ?
_refine_special_details
;
Refinement of <i>F</i>^2^ against ALL reflections. The weighted <i>R</i>-factor
<i>wR</i> and goodness of fit <i>S</i> are based on <i>F</i>^2^, conventional
<i>R</i>-factors <i>R</i> are based on <i>F</i>, with <i>F</i> set to zero for
negative <i>F</i>^2^. The threshold expression of <i>F</i>^2^ >
\s(<i>F</i>^2^) is used only for calculating <i>R</i>-factors(gt) <i>etc</i>.
and is not relevant to the choice of reflections for refinement.
<i>R</i>-factors based on <i>F</i>^2^ are statistically about twice as large
as those based on <i>F</i>, and <i>R</i>- factors based on ALL data will be
even larger.
;
_reflns_number_total     5481
_reflns_number_gt     4986
_reflns_threshold_expression     I>2\s(I)
_refine_ls_structure_factor_coef     Fsqd
_refine_ls_matrix_type     full
_refine_ls_R_factor_all     0.0322
_refine_ls_R_factor_gt     0.0289
_refine_ls_wR_factor_gt     0.0720
_refine_ls_wR_factor_ref     0.0734
_refine_ls_goodness_of_fit_ref     1.078
_refine_ls_restrained_S_all     1.078
_refine_ls_number_reflns     5481
_refine_ls_number_parameters     244
_refine_ls_number_restraints     0
_refine_ls_hydrogen_treatment     constr
_refine_ls_weighting_scheme     calc
_refine_ls_weighting_details
         'calc w=1/[\s^2^(Fo^2^)+(0.0325P)^2^+1.0433P] where P=(Fo^2^+2Fc^2^)/3'
_atom_sites_solution_hydrogens     geom
_atom_sites_solution_primary     direct
_atom_sites_solution_secondary     difmap
_refine_ls_shift/su_max     0.001
_refine_ls_shift/su_mean     0.000
_refine_diff_density_max     0.409
_refine_diff_density_min     -0.317
_refine_ls_extinction_method     none
_refine_ls_extinction_coef     ?
loop_
    _atom_type_symbol
    _atom_type_description
    _atom_type_scat_dispersion_real
    _atom_type_scat_dispersion_imag
    _atom_type_scat_source
    'C' 'C' 0.0033 0.0016
                         'International Tables Vol C Tables 4.2.6.8 and 6.1.1.4'
    'H' 'H' 0.0000 0.0000
                         'International Tables Vol C Tables 4.2.6.8 and 6.1.1.4'
    'N' 'N' 0.0061 0.0033
                         'International Tables Vol C Tables 4.2.6.8 and 6.1.1.4'
    'S' 'S' 0.1246 0.1234
                         'International Tables Vol C Tables 4.2.6.8 and 6.1.1.4'
    'Zn' 'Zn' 0.2839 1.4301
                         'International Tables Vol C Tables 4.2.6.8 and 6.1.1.4'
    'Cl' 'Cl' 0.1484 0.1585
                         'International Tables Vol C Tables 4.2.6.8 and 6.1.1.4'
_computing_data_collection     'SMART (Bruker, 2001)'
_computing_cell_refinement     'SAINT (Bruker, 2001)'
_computing_data_reduction     'SAINT (Bruker, 2001)'
_computing_structure_solution     'SHELXS97 (Sheldrick, 2008)'
_computing_structure_refinement     'SHELXL97 (Sheldrick, 2008)'
_computing_molecular_graphics     'PLATON (Spek, 2003)'
_computing_publication_material
                         'SHELXL97 (Sheldrick, 2008) and PARST (Nardelli, 1995)'
loop_
    _atom_site_type_symbol
    _atom_site_label
    _atom_site_fract_x
    _atom_site_fract_y
    _atom_site_fract_z
    _atom_site_U_iso_or_equiv
    _atom_site_adp_type
    _atom_site_calc_flag
    _atom_site_refinement_flags
    _atom_site_occupancy
    _atom_site_disorder_assembly
    _atom_site_disorder_group
    S S1 0.38843(3) 0.61059(12) 0.36896(3) 0.06677(19) Uani d . 1 . .
    N N1 0.42614(13) 0.2947(3) 0.43326(8) 0.0562(5) Uani d . 1 . .
    H H1A 0.4589 0.2133 0.4547 0.067 Uiso calc R 1 . .
    H H1B 0.3709 0.2676 0.4258 0.067 Uiso calc R 1 . .
    C C1 0.36865(17) 1.0458(4) 0.28381(11) 0.0598(6) Uani d . 1 . .
    H H1 0.3774 1.1179 0.3175 0.072 Uiso calc R 1 . .
    C C2 0.31899(18) 1.1338(5) 0.23884(15) 0.0783(8) Uani d . 1 . .
    H H2 0.2949 1.2652 0.2423 0.094 Uiso calc R 1 . .
    C C3 0.3052(2) 1.0311(7) 0.19011(14) 0.0869(10) Uani d . 1 . .
    H H3 0.2718 1.0920 0.1600 0.104 Uiso calc R 1 . .
    C C4 0.3395(2) 0.8398(7) 0.18442(11) 0.0867(10) Uani d . 1 . .
    H H4 0.3293 0.7693 0.1505 0.104 Uiso calc R 1 . .
    C C5 0.39016(18) 0.7482(4) 0.22921(12) 0.0663(7) Uani d . 1 . .
    H H5 0.4137 0.6165 0.2252 0.080 Uiso calc R 1 . .
    C C6 0.40541(13) 0.8523(4) 0.27928(9) 0.0475(5) Uani d . 1 . .
    C C7 0.46069(15) 0.7581(4) 0.32779(11) 0.0664(7) Uani d . 1 . .
    H H7A 0.4903 0.8661 0.3506 0.080 Uiso calc R 1 . .
    H H7B 0.5052 0.6680 0.3143 0.080 Uiso calc R 1 . .
    C C8 0.46009(12) 0.4585(3) 0.41203(8) 0.0399(4) Uani d . 1 . .
    S S2 0.06186(3) 0.66804(7) 0.41032(2) 0.04038(11) Uani d . 1 . .
    N N2 0.54328(12) 0.5038(3) 0.42243(9) 0.0555(5) Uani d . 1 . .
    H H2A 0.5772 0.4246 0.4438 0.067 Uiso calc R 1 . .
    H H2B 0.5644 0.6130 0.4079 0.067 Uiso calc R 1 . .
    C C9 0.15114(15) 0.6634(4) 0.27656(10) 0.0578(6) Uani d . 1 . .
    H H9 0.1742 0.7917 0.2880 0.069 Uiso calc R 1 . .
    C C10 0.13285(18) 0.6205(6) 0.22003(11) 0.0757(8) Uani d . 1 . .
    H H10 0.1442 0.7203 0.1936 0.091 Uiso calc R 1 . .
    C C11 0.09845(18) 0.4338(5) 0.20262(11) 0.0743(8) Uani d . 1 . .
    H H11 0.0859 0.4075 0.1645 0.089 Uiso calc R 1 . .
    C C12 0.08244(17) 0.2855(5) 0.24096(10) 0.0651(7) Uani d . 1 . .
    H H12 0.0588 0.1583 0.2290 0.078 Uiso calc R 1 . .
    C C13 0.10135(14) 0.3240(4) 0.29755(9) 0.0505(5) Uani d . 1 . .
    H H13 0.0914 0.2213 0.3235 0.061 Uiso calc R 1 . .
    C C14 0.13496(11) 0.5144(3) 0.31602(8) 0.0395(4) Uani d . 1 . .
    C C15 0.15495(11) 0.5601(3) 0.37715(8) 0.0377(4) Uani d . 1 . .
    H H15A 0.2038 0.6572 0.3818 0.045 Uiso calc R 1 . .
    H H15B 0.1737 0.4330 0.3964 0.045 Uiso calc R 1 . .
    C C16 -0.00143(12) 0.4549(3) 0.42524(8) 0.0373(4) Uani d . 1 . .
    N N3 -0.08381(12) 0.4941(3) 0.43308(8) 0.0527(4) Uani d . 1 . .
    H H3A -0.1180 0.3953 0.4418 0.063 Uiso calc R 1 . .
    H H3B -0.1038 0.6187 0.4295 0.063 Uiso calc R 1 . .
    N N4 0.03000(12) 0.2657(3) 0.43054(8) 0.0519(4) Uani d . 1 . .
    H H4A -0.0036 0.1658 0.4392 0.062 Uiso calc R 1 . .
    H H4B 0.0842 0.2415 0.4253 0.062 Uiso calc R 1 . .
    Cl Cl1 0.85432(4) -0.02098(8) 0.44408(3) 0.05782(15) Uani d . 1 . .
    Cl Cl2 0.76342(3) -0.05687(7) 0.57924(2) 0.04173(11) Uani d . 1 . .
    Cl Cl3 0.60408(3) -0.01885(8) 0.44970(3) 0.05317(14) Uani d . 1 . .
    Cl Cl4 0.73327(3) 0.42677(7) 0.49034(2) 0.04099(11) Uani d . 1 . .
    Zn Zn1 0.738101(13) 0.07662(3) 0.491654(9) 0.03552(7) Uani d . 1 . .
loop_
    _atom_site_aniso_label
    _atom_site_aniso_U_11
    _atom_site_aniso_U_22
    _atom_site_aniso_U_33
    _atom_site_aniso_U_12
    _atom_site_aniso_U_13
    _atom_site_aniso_U_23
    S1 0.0303(2) 0.0860(4) 0.0846(4) 0.0098(3) 0.0085(2) 0.0446(4)
    N1 0.0452(10) 0.0590(11) 0.0640(12) -0.0027(8) 0.0029(8) 0.0212(9)
    C1 0.0585(14) 0.0609(14) 0.0607(14) -0.0017(11) 0.0088(11) 0.0033(11)
    C2 0.0582(15) 0.0761(18) 0.101(2) 0.0120(14) 0.0101(15) 0.0311(18)
    C3 0.0568(16) 0.128(3) 0.073(2) -0.0069(18) -0.0079(14) 0.039(2)
    C4 0.079(2) 0.135(3) 0.0459(14) -0.027(2) 0.0053(13) -0.0046(17)
    C5 0.0617(15) 0.0708(16) 0.0684(16) -0.0033(12) 0.0167(12) -0.0063(13)
    C6 0.0359(9) 0.0567(12) 0.0498(11) -0.0044(9) 0.0043(8) 0.0124(10)
    C7 0.0423(12) 0.0819(18) 0.0735(16) -0.0119(11) -0.0031(11) 0.0342(13)
    C8 0.0349(9) 0.0424(10) 0.0426(10) 0.0044(7) 0.0041(7) 0.0031(8)
    S2 0.0369(2) 0.0350(2) 0.0500(3) -0.00065(18) 0.00816(19) -0.00128(19)
    N2 0.0386(9) 0.0523(10) 0.0724(13) -0.0025(8) -0.0125(8) 0.0143(9)
    C9 0.0515(12) 0.0654(14) 0.0565(13) -0.0130(11) 0.0048(10) 0.0116(11)
    C10 0.0635(15) 0.113(2) 0.0521(14) -0.0118(16) 0.0110(12) 0.0252(15)
    C11 0.0585(15) 0.123(3) 0.0408(12) -0.0074(16) 0.0039(11) -0.0090(14)
    C12 0.0599(14) 0.0816(17) 0.0530(13) -0.0095(13) 0.0019(11) -0.0212(12)
    C13 0.0502(12) 0.0544(12) 0.0466(11) -0.0072(10) 0.0025(9) -0.0054(9)
    C14 0.0277(8) 0.0497(10) 0.0409(10) -0.0010(7) 0.0021(7) -0.0001(8)
    C15 0.0285(8) 0.0400(9) 0.0442(10) -0.0021(7) 0.0004(7) -0.0029(7)
    C16 0.0372(9) 0.0397(9) 0.0351(9) -0.0016(7) 0.0040(7) 0.0021(7)
    N3 0.0406(9) 0.0461(9) 0.0741(12) -0.0004(7) 0.0188(8) 0.0060(9)
    N4 0.0483(10) 0.0402(9) 0.0687(12) 0.0002(7) 0.0130(9) 0.0119(8)
    Cl1 0.0586(3) 0.0431(3) 0.0774(4) 0.0024(2) 0.0365(3) -0.0026(2)
    Cl2 0.0459(2) 0.0367(2) 0.0417(2) -0.00012(18) -0.00090(18) 0.00612(17)
    Cl3 0.0417(3) 0.0453(3) 0.0688(3) -0.0069(2) -0.0143(2) 0.0068(2)
    Cl4 0.0366(2) 0.0346(2) 0.0508(3) 0.00228(16) -0.00096(19) 0.00113(18)
    Zn1 0.03067(11) 0.03633(12) 0.03951(12) 0.00107(8) 0.00309(8) 0.00358(8)
_geom_special_details
;
All e.s.d.'s (except the e.s.d. in the dihedral angle between two l.s. planes)
are estimated using the full covariance matrix. The cell e.s.d.'s are taken
into account individually in the estimation of e.s.d.'s in distances, angles
and torsion angles; correlations between e.s.d.'s in cell parameters are only
used when they are defined by crystal symmetry. An approximate (isotropic)
treatment of cell e.s.d.'s is used for estimating e.s.d.'s involving l.s.
planes.
;
loop_
    _geom_bond_atom_site_label_1
    _geom_bond_atom_site_label_2
    _geom_bond_site_symmetry_2
    _geom_bond_distance
    _geom_bond_publ_flag
    S1 C8 . 1.732(2) y
    S1 C7 . 1.813(2) y
    N1 C8 . 1.300(3) y
    N1 H1A . 0.8600 ?
    N1 H1B . 0.8600 ?
    C1 C6 . 1.376(3) ?
    C1 C2 . 1.378(4) ?
    C1 H1 . 0.9300 ?
    C2 C3 . 1.340(5) ?
    C2 H2 . 0.9300 ?
    C3 C4 . 1.351(5) ?
    C3 H3 . 0.9300 ?
    C4 C5 . 1.391(4) ?
    C4 H4 . 0.9300 ?
    C5 C6 . 1.374(3) ?
    C5 H5 . 0.9300 ?
    C6 C7 . 1.497(3) ?
    C7 H7A . 0.9700 ?
    C7 H7B . 0.9700 ?
    C8 N2 . 1.300(3) y
    S2 C16 . 1.734(2) y
    S2 C15 . 1.825(2) y
    N2 H2A . 0.8600 ?
    N2 H2B . 0.8600 ?
    C9 C10 . 1.383(4) ?
    C9 C14 . 1.385(3) ?
    C9 H9 . 0.9300 ?
    C10 C11 . 1.362(4) ?
    C10 H10 . 0.9300 ?
    C11 C12 . 1.363(4) ?
    C11 H11 . 0.9300 ?
    C12 C13 . 1.380(3) ?
    C12 H12 . 0.9300 ?
    C13 C14 . 1.386(3) ?
    C13 H13 . 0.9300 ?
    C14 C15 . 1.495(3) ?
    C15 H15A . 0.9700 ?
    C15 H15B . 0.9700 ?
    C16 N3 . 1.309(2) y
    C16 N4 . 1.312(2) y
    N3 H3A . 0.8600 ?
    N3 H3B . 0.8600 ?
    N4 H4A . 0.8600 ?
    N4 H4B . 0.8600 ?
    Cl1 Zn1 . 2.2792(5) y
    Cl2 Zn1 . 2.2650(5) y
    Cl3 Zn1 . 2.2718(5) y
    Cl4 Zn1 . 2.2589(5) y
loop_
    _geom_angle_atom_site_label_1
    _geom_angle_atom_site_label_2
    _geom_angle_atom_site_label_3
    _geom_angle_site_symmetry_1
    _geom_angle_site_symmetry_3
    _geom_angle
    _geom_angle_publ_flag
    C8 S1 C7 . . 103.90(10)
                          n
    C8 N1 H1A . . 120.0 ?
    C8 N1 H1B . . 120.0 ?
    H1A N1 H1B . . 120.0 ?
    C6 C1 C2 . . 120.6(3) ?
    C6 C1 H1 . . 119.7 ?
    C2 C1 H1 . . 119.7 ?
    C3 C2 C1 . . 120.4(3) ?
    C3 C2 H2 . . 119.8 ?
    C1 C2 H2 . . 119.8 ?
    C2 C3 C4 . . 120.6(3) ?
    C2 C3 H3 . . 119.7 ?
    C4 C3 H3 . . 119.7 ?
    C3 C4 C5 . . 120.1(3) ?
    C3 C4 H4 . . 120.0 ?
    C5 C4 H4 . . 120.0 ?
    C6 C5 C4 . . 120.0(3) ?
    C6 C5 H5 . . 120.0 ?
    C4 C5 H5 . . 120.0 ?
    C5 C6 C1 . . 118.3(2) ?
    C5 C6 C7 . . 121.0(2) ?
    C1 C6 C7 . . 120.6(2) ?
    C6 C7 S1 . . 108.00(15) ?
    C6 C7 H7A . . 110.1 ?
    S1 C7 H7A . . 110.1 ?
    C6 C7 H7B . . 110.1 ?
    S1 C7 H7B . . 110.1 ?
    H7A C7 H7B . . 108.4 ?
    N1 C8 N2 . . 121.5(2) .
    N1 C8 S1 . . 116.2(2) .
    N2 C8 S1 . . 122.3(2) .
    C16 S2 C15 . . 104.82(9) ?
    C8 N2 H2A . . 120.0 ?
    C8 N2 H2B . . 120.0 ?
    H2A N2 H2B . . 120.0 ?
    C10 C9 C14 . . 119.7(2) ?
    C10 C9 H9 . . 120.1 ?
    C14 C9 H9 . . 120.1 ?
    C11 C10 C9 . . 120.8(3) ?
    C11 C10 H10 . . 119.6 ?
    C9 C10 H10 . . 119.6 ?
    C10 C11 C12 . . 120.1(2) ?
    C10 C11 H11 . . 119.9 ?
    C12 C11 H11 . . 119.9 ?
    C11 C12 C13 . . 120.0(2) ?
    C11 C12 H12 . . 120.0 ?
    C13 C12 H12 . . 120.0 ?
    C12 C13 C14 . . 120.6(2) ?
    C12 C13 H13 . . 119.7 ?
    C14 C13 H13 . . 119.7 ?
    C9 C14 C13 . . 118.7(2) ?
    C9 C14 C15 . . 119.82(19) ?
    C13 C14 C15 . . 121.44(18) ?
    C14 C15 S2 . . 113.93(12) ?
    C14 C15 H15A . . 108.8 ?
    S2 C15 H15A . . 108.8 ?
    C14 C15 H15B . . 108.8 ?
    S2 C15 H15B . . 108.8 ?
    H15A C15 H15B . . 107.7 ?
    N3 C16 N4 . . 120.7(2) .
    N3 C16 S2 . . 115.7(2) .
    N4 C16 S2 . . 123.5(2) .
    C16 N3 H3A . . 120.0 ?
    C16 N3 H3B . . 120.0 ?
    H3A N3 H3B . . 120.0 ?
    C16 N4 H4A . . 120.0 ?
    C16 N4 H4B . . 120.0 ?
    H4A N4 H4B . . 120.0 ?
    Cl4 Zn1 Cl2 . . 113.28(2) .
    Cl4 Zn1 Cl3 . . 103.76(2) .
    Cl2 Zn1 Cl3 . . 111.95(2) .
    Cl4 Zn1 Cl1 . . 107.14(2) .
    Cl2 Zn1 Cl1 . . 106.53(2) .
    Cl3 Zn1 Cl1 . . 114.24(3) .
loop_
    _geom_torsion_atom_site_label_1
    _geom_torsion_atom_site_label_2
    _geom_torsion_atom_site_label_3
    _geom_torsion_atom_site_label_4
    _geom_torsion_site_symmetry_1
    _geom_torsion_site_symmetry_2
    _geom_torsion_site_symmetry_3
    _geom_torsion_site_symmetry_4
    _geom_torsion
    _geom_torsion_publ_flag
    C6 C1 C2 C3 . . . . 0.5(4) ?
    C1 C2 C3 C4 . . . . 0.2(5) ?
    C2 C3 C4 C5 . . . . -0.5(5) ?
    C3 C4 C5 C6 . . . . -0.1(4) ?
    C4 C5 C6 C1 . . . . 0.8(4) ?
    C4 C5 C6 C7 . . . . -179.1(2) ?
    C2 C1 C6 C5 . . . . -1.0(4) ?
    C2 C1 C6 C7 . . . . 178.9(2) ?
    C5 C6 C7 S1 . . . . -89.8(2) ?
    C1 C6 C7 S1 . . . . 90.3(2) ?
    C8 S1 C7 C6 . . . . 165.34(19) ?
    C7 S1 C8 N1 . . . . -159.52(19) ?
    C7 S1 C8 N2 . . . . 20.0(2) ?
    C14 C9 C10 C11 . . . . 0.5(4) ?
    C9 C10 C11 C12 . . . . -0.7(5) ?
    C10 C11 C12 C13 . . . . -0.2(4) ?
    C11 C12 C13 C14 . . . . 1.3(4) ?
    C10 C9 C14 C13 . . . . 0.6(3) ?
    C10 C9 C14 C15 . . . . 179.8(2) ?
    C12 C13 C14 C9 . . . . -1.5(3) ?
    C12 C13 C14 C15 . . . . 179.3(2) ?
    C9 C14 C15 S2 . . . . 91.8(2) ?
    C13 C14 C15 S2 . . . . -89.0(2) ?
    C16 S2 C15 C14 . . . . 81.90(15) ?
    C15 S2 C16 N3 . . . . -159.78(16) ?
    C15 S2 C16 N4 . . . . 22.5(2) ?
loop_
    _geom_hbond_atom_site_label_D
    _geom_hbond_atom_site_label_H
    _geom_hbond_atom_site_label_A
    _geom_hbond_site_symmetry_A
    _geom_hbond_distance_DH
    _geom_hbond_distance_HA
    _geom_hbond_distance_DA
    _geom_hbond_angle_DHA
    N1 H1A Cl3 1_555 0.86 2.68 3.372(2) 138.5
    N1 H1B Cl2 3_656 0.86 2.45 3.255(2) 156.6
    N2 H2A Cl4 1_555 0.86 2.53 3.219(2) 138.2
    N2 H2B Cl3 1_565 0.86 2.62 3.262(2) 131.9
    N3 H3A Cl1 1_455 0.86 2.72 3.469(2) 146.5
    N3 H3A Cl4 1_455 0.86 2.65 3.244(2) 127.7
    N3 H3B Cl1 1_465 0.86 2.44 3.283(2) 165.5
    N4 H4A Cl1 1_455 0.86 2.49 3.290(2) 156.0
    N4 H4B Cl2 3_656 0.86 2.62 3.447(2) 162.5
    C15 H15A S1 1_555 0.97 2.87 3.591(2) 131.8
    C15 H15A Cl2 3_666 0.97 2.77 3.556(2) 138.7
    C15 H15B Cl2 3_656 0.97 2.65 3.594(2) 164.0
data_global
_journal_date_recd_electronic     2008-05-05
_journal_date_accepted     2008-05-20
_journal_name_full     'Acta Crystallographica, Section E'
_journal_year     2008
_journal_volume     64
_journal_issue      6
_journal_page_first     m848
_journal_page_last     m849
_journal_paper_category     QM
_journal_coeditor_code     BT2708
_publ_contact_author_name     'Professor D. Velmurugan'
_publ_contact_author_address
;
Centre of Advanced Study in Crystallography and Biophysics
University of Madras
Guindy Campus
Chennai - 600 025
INDIA
;
_publ_contact_author_email     d_velu@yahoo.com
_publ_contact_author_fax     '91 44 22300122'
_publ_contact_author_phone     '91 44 22300122'
_publ_section_title
;
Bis(<i>S</i>-benzylisothiouronium) tetrachloridozincate(II)
;
loop_
    _publ_author_name
    _publ_author_address
    'D. Gayathri'
;      Centre of Advanced Study in Crystallography and Biophysics
      University of Madras
      Guindy Campus
      Chennai 600 025
      India
;
    'D. Velmurugan'
;     Centre of Advanced Study in Crystallography and Biophysics
      University of Madras
      Guindy Campus
      Chennai 600 025
      India
;
    'P. Hemalatha'
;     Department of Physics
      PSG College of Technology
      Coimbatore 641 004
      India
;
    'V. Veeravazhuthi'
;     Department of Physics
      PSG College of Arts and Science
      Coimbatore 641 101
      India
;
    'K. Ravikumar'
;     Laboratory of X-ray Crystallography
      Indian Institute of Chemical Technology
      Hyderabad 500 007
      India
;
