# Supplementary material for: Bis(S-benzyl­isothio­uronium) tetra­chloridozincate(II)
Source: Acta Crystallogr Sect E Struct Rep Online. 2008 May 30;64(Pt 6):m848–9. doi: 10.1107/S1600536808015195 (PMC2961438; doi:10.1107/S1600536808015195)
Supplement: Supplementary file 2 [file e-64-0m848-Isup2.hkl]

#
# h,k,l, Fc-squared, Fo-squared, sigma(Fo-squared) and status flag
#
data_I
_shelx_title ' AB35 in P2(1)/c'
_shelx_refln_list_code          4
_shelx_F_calc_maximum      263.25
_exptl_crystal_F_000      1104.00
_reflns_d_resolution_high  0.7569
 
loop_
 _symmetry_equiv_pos_as_xyz
 'x, y, z'
 '-x, y+1/2, -z+1/2'
 '-x, -y, -z'
 'x, -y-1/2, z-1/2'
 
_cell_length_a    15.2135
_cell_length_b     6.4475
_cell_length_c    23.9277
_cell_angle_alpha  90.000
_cell_angle_beta   95.368
_cell_angle_gamma  90.000
 
_shelx_F_squared_multiplier     1.000
 
loop_
 _refln_index_h
 _refln_index_k
 _refln_index_l
 _refln_F_squared_calc
 _refln_F_squared_meas
 _refln_F_squared_sigma
 _refln_observed_status
   1   0   0        6.59        2.89      0.75 o
   2   0   0     4169.31     4897.78     87.55 o
   3   0   0      823.74      869.41     19.17 o
   4   0   0     3107.02     3766.75     57.38 o
   5   0   0      250.70      214.36      4.55 o
   6   0   0    41866.14    42984.03    883.13 o
   7   0   0     8191.08     9174.87    138.88 o
   8   0   0    17432.14    17262.34    259.87 o
   9   0   0    12698.84    12716.75    192.15 o
  10   0   0     4944.52     5106.41     78.99 o
  11   0   0      219.61      211.55      6.32 o
  12   0   0     1339.13     1377.34     24.03 o
  13   0   0     1250.49     1201.57     25.97 o
  14   0   0     1507.24     1489.37     31.47 o
  15   0   0     5626.77     5712.01    133.28 o
  16   0   0       41.74       51.43      7.89 o
  17   0   0     1560.57     1517.75     65.50 o
  18   0   0      106.92      110.23     10.76 o
  19   0   0      110.00       98.82     14.22 o
   1   1   0     8976.26     9421.93    106.35 o
   2   1   0     1912.23     1998.31     26.28 o
   3   1   0      273.07      188.02      3.20 o
   4   1   0       67.48      103.25      4.91 o
   5   1   0      302.69      319.18      9.27 o
   6   1   0       41.59       59.15      1.80 o
   7   1   0     1683.47     1749.21     19.84 o
   8   1   0     3855.14     4247.27     46.45 o
   9   1   0     1396.31     1375.43     16.30 o
  10   1   0     4524.84     4554.73     49.95 o
  11   1   0      543.26      566.87      9.01 o
  12   1   0      228.29      236.57      5.57 o
  13   1   0       26.96       25.44      2.77 o
  14   1   0     1801.23     1846.52     24.32 o
  15   1   0      342.78      311.88     10.01 o
  16   1   0     1172.34     1141.81     23.58 o
  17   1   0       27.39       33.14      5.22 o
  18   1   0       17.72       25.66      7.66 o
  19   1   0       58.41       55.62      9.25 o
   0   2   0    44282.22    45928.97    687.84 o
   1   2   0      745.53      704.71      9.80 o
   2   2   0    21430.29    21895.84    245.37 o
   3   2   0     1469.47     1503.21     16.85 o
   4   2   0      782.49      756.16     11.22 o
   5   2   0        1.41       14.66      1.39 o
   6   2   0     2709.39     2526.45     30.22 o
   7   2   0     5406.46     5356.63     62.43 o
   8   2   0    12129.75    12240.67    140.57 o
   9   2   0     1215.61     1240.22     16.33 o
  10   2   0     1057.16     1072.13     14.56 o
  11   2   0      237.83      222.91      5.25 o
  12   2   0      359.99      378.86     10.21 o
  13   2   0      392.80      387.14      7.66 o
  14   2   0      290.61      278.05      7.23 o
  15   2   0      868.15      836.92     17.97 o
  16   2   0        2.52        9.70      5.04 o
  17   2   0      603.58      586.03     22.23 o
  18   2   0        4.86       -3.74      6.60 o
  19   2   0        7.26       -2.99     11.23 o
   1   3   0     6267.36     6433.55     73.77 o
   2   3   0       99.26       69.65      2.53 o
   3   3   0     3950.83     3715.18     43.02 o
   4   3   0     2507.55     2483.24     29.35 o
   5   3   0     5132.37     5212.39     60.80 o
   6   3   0     1223.43     1294.32     16.53 o
   7   3   0     4221.46     4133.27     52.40 o
   8   3   0     6753.52     6722.52     83.73 o
   9   3   0     1253.46     1251.78     26.16 o
  10   3   0     2963.23     2869.87     43.07 o
  11   3   0      661.12      628.15     11.02 o
  12   3   0     3421.27     3441.64     50.10 o
  13   3   0      429.35      451.42      9.43 o
  14   3   0     2143.83     2152.07     30.16 o
  15   3   0       41.33       51.97      6.13 o
  16   3   0     1653.42     1674.87     36.66 o
  17   3   0       19.81       15.63      5.69 o
  18   3   0     1161.37     1223.25     53.15 o
   0   4   0      778.36      834.42     14.68 o
   1   4   0        1.31        4.90      1.19 o
   2   4   0     2020.83     2052.65     26.69 o
   3   4   0     1187.06     1227.95     15.68 o
   4   4   0     1216.20     1045.14     13.61 o
   5   4   0      325.82      332.58      7.08 o
   6   4   0      647.77      624.52     10.22 o
   7   4   0      274.11      257.64      5.79 o
   8   4   0        1.71        9.25      2.23 o
   9   4   0      459.86      407.75      8.02 o
  10   4   0       10.86       19.66      3.01 o
  11   4   0      137.05      148.08      5.33 o
  12   4   0      114.56      112.17      5.04 o
  13   4   0      518.15      477.03     10.67 o
  14   4   0       28.62       51.62      5.01 o
  15   4   0       47.98       45.84      6.30 o
  16   4   0      187.20      216.32     10.62 o
  17   4   0       12.62       18.74      7.73 o
   1   5   0       11.06       17.00      4.85 o
   2   5   0      229.09      203.17      7.73 o
   3   5   0     4171.05     4169.47     57.76 o
   4   5   0      277.56      261.87      6.10 o
   5   5   0      169.19      159.34      4.91 o
   6   5   0     2222.31     2169.97     29.47 o
   7   5   0      264.16      255.83      6.25 o
   8   5   0      188.83      187.99      5.42 o
   9   5   0      131.88      134.66      5.62 o
  10   5   0      535.66      483.14      9.60 o
  11   5   0       49.67       56.23      4.05 o
  12   5   0     2393.70     2314.44     35.49 o
  13   5   0      122.48      139.61      6.48 o
  14   5   0      410.86      408.49     11.90 o
  15   5   0        0.22        0.95      4.90 o
   0   6   0      315.69      303.12      9.61 o
   1   6   0      338.85      319.70      7.89 o
   2   6   0     4541.59     4623.45     66.10 o
   3   6   0      289.28      280.70      7.61 o
   4   6   0     4901.15     4984.22     69.26 o
   5   6   0       46.19       53.75      4.26 o
   6   6   0      771.43      762.28     16.49 o
   7   6   0      371.78      314.99      8.22 o
   8   6   0     1883.97     1863.45     28.99 o
   9   6   0       46.82       55.07      4.60 o
  10   6   0      311.71      284.68      9.14 o
  11   6   0     1050.03     1092.57     19.53 o
  12   6   0      129.23      130.68      6.67 o
  13   6   0      564.79      548.75     14.50 o
  14   6   0      243.13      235.30     13.49 o
   1   7   0      539.21      543.65     15.24 o
   2   7   0      282.27      290.21      7.95 o
   3   7   0       44.47       73.34      4.87 o
   4   7   0      459.81      427.35     12.64 o
   5   7   0       22.96       30.24      3.96 o
   6   7   0       30.17       42.48      4.40 o
   7   7   0      506.04      505.98     14.81 o
   8   7   0       14.97        9.15      3.72 o
   9   7   0      149.14      163.08      7.76 o
  10   7   0        2.90        7.17      4.95 o
  11   7   0       51.68       56.90     12.73 o
   0   8   0      549.53      577.64     22.08 o
   1   8   0       39.83       45.14      5.79 o
   2   8   0      698.91      747.62     37.17 o
   3   8   0       24.79       35.24      5.47 o
   4   8   0      991.39     1073.23     43.12 o
   5   8   0       74.00       90.63      9.25 o
   6   8   0      405.74      452.92     24.70 o
 -19   1   1        6.66       10.92      7.13 o
 -18   1   1      309.33      297.89     15.61 o
 -17   1   1      293.36      271.02     10.10 o
 -16   1   1      363.68      366.43     11.40 o
 -15   1   1       12.05       11.77      4.07 o
 -14   1   1      765.00      749.53     13.00 o
 -13   1   1      344.94      297.48      6.90 o
 -12   1   1      174.23      158.04      4.61 o
 -11   1   1      621.22      624.56     13.26 o
 -10   1   1     2563.63     2595.80     29.46 o
  -9   1   1       99.21      102.87      3.82 o
  -8   1   1    20086.43    21287.50    226.15 o
  -7   1   1        4.30       15.88      2.41 o
  -6   1   1     4747.19     4889.65     52.79 o
  -5   1   1       83.68       78.37      3.49 o
  -4   1   1      729.35      908.12     10.44 o
  -3   1   1     5790.05     6204.42     70.28 o
  -2   1   1     2517.53     2661.08     32.99 o
  -1   1   1      127.67      133.05      2.61 o
   0   1   1     1340.08     1664.67     19.23 o
   1   1   1     1612.52     1744.57     24.05 o
   2   1   1    69298.86    62806.29   6574.32 o
   3   1   1    18926.61    20301.63    275.96 o
   4   1   1     3202.68     3138.70     36.51 o
   5   1   1     7987.73     8544.01     97.96 o
   6   1   1     2042.66     1940.91     23.36 o
   7   1   1     3104.53     2953.16     32.57 o
   8   1   1     2128.29     2185.50     24.66 o
   9   1   1     1339.97     1503.77     17.68 o
  10   1   1      150.78      193.28      8.04 o
  11   1   1     1760.03     1660.07     21.42 o
  12   1   1     2635.45     2537.99     42.34 o
  13   1   1       37.01       50.04      5.35 o
  14   1   1      186.55      178.46      5.44 o
  15   1   1       34.75       53.63      4.34 o
  16   1   1      430.23      427.42     12.24 o
  17   1   1        4.51        1.51      4.72 o
  18   1   1       50.19       67.34      9.25 o
  19   1   1       14.10       18.72     10.48 o
 -19   2   1      129.53      141.49     18.72 o
 -18   2   1      470.50      485.82     20.38 o
 -17   2   1      209.30      198.27     23.21 o
 -16   2   1      109.29       95.89      6.70 o
 -15   2   1       26.56       34.18      5.91 o
 -14   2   1      247.62      223.61      7.16 o
 -13   2   1       19.54       21.92      2.80 o
 -12   2   1     4629.26     4581.51     54.85 o
 -11   2   1       98.75       98.91      3.72 o
 -10   2   1      446.83      429.87      9.02 o
  -9   2   1     2216.25     2251.96     27.68 o
  -8   2   1      128.01      175.62      9.59 o
  -7   2   1       75.35       80.29      3.35 o
  -6   2   1     4335.90     4571.56     53.33 o
  -5   2   1      307.16      342.45      7.53 o
  -4   2   1       29.36       31.39      1.24 o
  -3   2   1     5463.27     5293.10     61.23 o
  -2   2   1      209.51      234.12      4.05 o
  -1   2   1     1670.41     1870.29     21.90 o
   0   2   1     4347.63     4383.60     51.98 o
   1   2   1     1292.22     1400.64     15.61 o
   2   2   1     3176.67     3132.60     38.52 o
   3   2   1     3272.86     3254.20     37.92 o
   4   2   1      296.25      351.31      5.23 o
   5   2   1     2131.86     2162.69     27.92 o
   6   2   1     3523.95     3376.99     39.86 o
   7   2   1       48.23       49.15      4.52 o
   8   2   1      181.63      182.28      9.17 o
   9   2   1      287.08      280.49      5.51 o
  10   2   1      203.24      198.91      4.92 o
  11   2   1     1057.43     1060.62     14.74 o
  12   2   1     1881.86     1945.74     25.12 o
  13   2   1     1699.19     1683.82     22.41 o
  14   2   1      317.94      329.03      7.85 o
  15   2   1       22.65       23.73      4.13 o
  16   2   1      297.62      281.71     11.31 o
  17   2   1       68.93       74.73     11.98 o
  18   2   1       63.60       71.84      9.78 o
  19   2   1      233.35      245.55     21.71 o
 -18   3   1       61.21       85.34     16.47 o
 -17   3   1        0.83       -4.65      4.65 o
 -16   3   1       85.15      106.88      8.22 o
 -15   3   1      330.96      345.77     10.59 o
 -14   3   1       70.53       87.90      9.40 o
 -13   3   1      323.47      334.77      7.81 o
 -12   3   1       39.80       51.06      4.18 o
 -11   3   1     1540.54     1476.58     21.20 o
 -10   3   1       31.81       60.66      7.54 o
  -9   3   1     1540.50     1491.46     20.81 o
  -8   3   1      890.65      875.09     13.15 o
  -7   3   1        6.88        8.18      1.88 o
  -6   3   1     3149.80     3092.78     39.63 o
  -5   3   1        0.19        6.54      2.49 o
  -4   3   1     5763.26     5940.36     67.98 o
  -3   3   1       50.66       45.76      2.14 o
  -2   3   1     1668.92     1800.80     21.62 o
  -1   3   1        3.04        9.16      0.97 o
   0   3   1     9308.94     9213.48     98.48 o
   1   3   1      434.69      404.05      5.44 o
   2   3   1      162.65      156.64      3.45 o
   3   3   1      622.35      699.35      9.31 o
   4   3   1      506.75      458.18      6.85 o
   5   3   1     5569.67     5742.35     71.92 o
   6   3   1      482.29      482.22      7.41 o
   7   3   1      125.76      133.80      5.97 o
   8   3   1        0.64        7.64      4.13 o
   9   3   1     2939.51     2885.75     39.37 o
  10   3   1      518.89      552.42      9.86 o
  11   3   1     2382.46     2251.41     30.61 o
  12   3   1        7.32       26.48      7.56 o
  13   3   1       15.29       24.19      3.29 o
  14   3   1       33.60       50.93      5.09 o
  15   3   1       42.82       61.94      5.83 o
  16   3   1        5.86       14.73      5.87 o
  17   3   1       21.75       24.50      6.15 o
  18   3   1      100.59      139.24     18.72 o
 -17   4   1      108.26      121.49     13.85 o
 -16   4   1      121.79      129.42      8.66 o
 -15   4   1        1.41        9.85      5.00 o
 -14   4   1      491.35      483.47     12.55 o
 -13   4   1       15.66       21.07      4.10 o
 -12   4   1      258.83      255.72      7.61 o
 -11   4   1      355.03      321.20      7.35 o
 -10   4   1      992.51      972.81     15.17 o
  -9   4   1      116.30      114.47      4.31 o
  -8   4   1      483.53      463.01      8.46 o
  -7   4   1      260.92      216.75      5.29 o
  -6   4   1        1.95        8.76      2.32 o
  -5   4   1      978.94      900.53     27.63 o
  -4   4   1     2063.02     1998.60     24.35 o
  -3   4   1      391.09      392.79      6.28 o
  -2   4   1      906.50      830.59     11.17 o
  -1   4   1       41.60       49.11      4.36 o
   0   4   1      278.17      328.27      5.73 o
   1   4   1     1152.03     1142.66     14.61 o
   2   4   1      476.74      430.05      6.72 o
   3   4   1      214.73      226.07      4.43 o
   4   4   1     1821.52     1599.07     27.67 o
   5   4   1     2501.14     2281.96     30.08 o
   6   4   1      531.68      511.03      8.74 o
   7   4   1      142.21      124.02      4.07 o
   8   4   1      201.07      200.53      6.77 o
   9   4   1       85.47       74.81      3.79 o
  10   4   1      762.76      719.35     12.14 o
  11   4   1      366.03      380.57      8.13 o
  12   4   1      393.51      363.69      8.93 o
  13   4   1        6.48        6.08      3.39 o
  14   4   1     1067.04     1071.93     18.99 o
  15   4   1      594.46      604.20     14.91 o
  16   4   1       50.16       66.16      7.28 o
  17   4   1       36.18       48.57      8.81 o
 -15   5   1       18.39       27.46      5.97 o
 -14   5   1       23.32       32.47      6.13 o
 -13   5   1      108.32      117.56      6.69 o
 -12   5   1      350.36      398.00      9.19 o
 -11   5   1      557.62      521.54     10.41 o
 -10   5   1      977.97      975.32     15.64 o
  -9   5   1      159.92      148.62      5.14 o
  -8   5   1      187.89      207.48      6.77 o
  -7   5   1      230.16      196.05      5.42 o
  -6   5   1      519.38      503.29      9.25 o
  -5   5   1      766.76      711.13     11.64 o
  -4   5   1     2251.98     2242.90     29.99 o
  -3   5   1        0.28       16.80      5.06 o
  -2   5   1      559.91      537.94      9.08 o
  -1   5   1       53.91       49.67      2.73 o
   0   5   1      231.37      235.19      5.37 o
   1   5   1      683.61      634.01     10.43 o
   2   5   1      124.50      117.77      3.96 o
   3   5   1      217.00      200.56      5.74 o
   4   5   1     3202.82     3158.34     49.42 o
   5   5   1      546.05      500.45     11.61 o
   6   5   1      893.77      866.79     13.74 o
   7   5   1      150.53      134.68      4.76 o
   8   5   1       19.26       24.37      2.93 o
   9   5   1      144.17      126.93      4.88 o
  10   5   1      302.45      298.72      7.31 o
  11   5   1       98.04       91.18      5.27 o
  12   5   1       28.52       63.16      6.81 o
  13   5   1      251.60      249.55      8.07 o
  14   5   1       31.65       46.94      5.44 o
  15   5   1       13.74       21.59      4.89 o
 -14   6   1       64.32       62.14     12.73 o
 -13   6   1        1.73       16.36      4.91 o
 -12   6   1      184.65      177.94      7.32 o
 -11   6   1       98.13      109.45      6.42 o
 -10   6   1        5.27        1.19      3.13 o
  -9   6   1      127.75      131.65      5.94 o
  -8   6   1       48.40       64.52      4.65 o
  -7   6   1      347.93      304.21      8.21 o
  -6   6   1        6.43        9.16      3.13 o
  -5   6   1       84.71       76.33      5.29 o
  -4   6   1        6.65       45.46      8.24 o
  -3   6   1       45.10       62.69      8.18 o
  -2   6   1        0.48       21.99      3.54 o
  -1   6   1      483.72      465.12      9.81 o
   0   6   1       57.93       54.08      3.49 o
   1   6   1      412.43      392.79      8.80 o
   2   6   1      641.32      685.00     12.90 o
   3   6   1        5.01        3.52      3.20 o
   4   6   1      281.69      304.55      8.02 o
   5   6   1       58.95       58.38      4.34 o
   6   6   1       57.72       63.11      5.04 o
   7   6   1       49.25       60.41      4.53 o
   8   6   1        2.06       20.62      3.72 o
   9   6   1       30.73       25.20      4.45 o
  10   6   1      133.81      126.65      6.72 o
  11   6   1        4.62       24.86      6.65 o
  12   6   1      269.06      266.70      8.61 o
  13   6   1       11.63       19.45      5.02 o
  14   6   1        6.88        3.22      6.07 o
 -11   7   1       58.22       63.24      8.42 o
 -10   7   1      201.62      223.06     10.06 o
  -9   7   1        1.48       13.11      4.51 o
  -8   7   1       13.75       18.86      4.55 o
  -7   7   1      106.81      116.69      5.98 o
  -6   7   1      563.93      543.36     12.41 o
  -5   7   1      117.98      117.57      5.80 o
  -4   7   1      705.57      721.40     14.57 o
  -3   7   1       19.30       15.78      3.48 o
  -2   7   1      447.52      466.24     18.15 o
  -1   7   1        0.72        4.61      3.45 o
   0   7   1      119.57      106.88      6.70 o
   1   7   1      104.02      123.82      6.35 o
   2   7   1      133.28      120.34      5.54 o
   3   7   1        0.50        2.01      3.13 o
   4   7   1      544.85      601.18     14.30 o
   5   7   1       90.92       94.72      5.41 o
   6   7   1      279.06      265.05      8.02 o
   7   7   1      367.63      362.70     10.55 o
   8   7   1       30.54       35.44      4.95 o
   9   7   1       64.18       82.86      6.32 o
  10   7   1      129.52      142.51      8.49 o
  11   7   1       16.78       20.21     11.23 o
  -6   8   1       10.78       25.04      7.13 o
  -5   8   1        8.60       14.97      7.49 o
  -4   8   1       31.13       56.66      6.06 o
  -3   8   1       34.94       32.57      5.31 o
  -2   8   1       48.15       76.47      6.43 o
  -1   8   1      568.68      618.12     23.66 o
   0   8   1        1.57        9.75      4.76 o
   1   8   1      162.10      173.28      8.10 o
   2   8   1       41.90       54.17      5.85 o
   3   8   1       13.48       16.28      4.93 o
   4   8   1        1.22       15.97      6.05 o
   5   8   1       95.12      134.00     14.22 o
   6   8   1       38.81       44.17     11.23 o
 -20   0   2       24.41        5.24     10.48 o
 -19   0   2       38.51       35.39      8.42 o
 -18   0   2       60.59       85.11      9.48 o
 -17   0   2      722.34      712.17     43.42 o
 -16   0   2      422.28      399.31     17.20 o
 -15   0   2     5488.51     5426.08    127.21 o
 -14   0   2      763.34      690.35     22.23 o
 -13   0   2      542.77      561.56     18.37 o
 -12   0   2     6582.91     6622.16    102.20 o
 -11   0   2     2153.55     2300.54     67.21 o
 -10   0   2     6532.12     7349.94    112.38 o
  -9   0   2    10216.40    10551.56    159.77 o
  -8   0   2     8724.45     8114.71    123.20 o
  -7   0   2     6896.03     6794.68    103.42 o
  -6   0   2    60163.80    61611.25   4229.35 o
  -5   0   2     2782.50     3212.90     49.34 o
  -3   0   2     1449.81     1521.94     27.69 o
  -2   0   2    15042.01    17803.63    377.24 o
  -1   0   2     1740.69     1779.37     42.15 o
   1   0   2     3223.69     3099.30     92.83 o
   2   0   2    11329.76    12566.07    189.74 o
   3   0   2     4191.25     4356.33     71.18 o
   4   0   2    38269.34    40979.99   1143.52 o
   5   0   2    10689.61    11559.28    173.98 o
   6   0   2     4314.41     4499.88     68.91 o
   7   0   2     5381.12     5517.02     84.41 o
   8   0   2     6510.41     6975.86    106.61 o
   9   0   2     3361.31     3451.32     54.11 o
  10   0   2     7431.57     7199.84    110.33 o
  11   0   2     1450.93     1489.89     25.52 o
  12   0   2       52.38       46.11      4.84 o
  13   0   2     2196.47     2167.07     42.82 o
  14   0   2       29.36       45.13      7.54 o
  15   0   2     1134.79     1176.05     31.24 o
  16   0   2        4.99       16.01     14.60 o
  17   0   2      744.59      764.34     36.68 o
  18   0   2      234.76      259.02     20.21 o
  19   0   2      944.87      976.95     44.92 o
 -19   1   2       14.75       12.11      7.35 o
 -18   1   2       10.60       15.90      5.69 o
 -17   1   2       64.28       84.08      6.59 o
 -16   1   2      440.79      430.71     12.63 o
 -15   1   2      131.93      116.08      6.92 o
 -14   1   2      562.06      577.92     12.11 o
 -13   1   2     1128.27     1076.57     15.28 o
 -12   1   2      316.30      305.04      8.10 o
 -11   1   2     1361.64     1379.56     18.13 o
 -10   1   2     2081.37     2152.83     24.68 o
  -9   1   2     3070.89     3351.06     37.17 o
  -8   1   2      890.20     1070.51     13.48 o
  -7   1   2     4168.38     4400.21     47.83 o
  -6   1   2     1823.91     1923.65     21.51 o
  -5   1   2     4482.56     4786.06     51.59 o
  -4   1   2     6256.36     6656.95     71.22 o
  -3   1   2    11444.32    12404.49    131.97 o
  -2   1   2     6769.48     7216.20    105.38 o
  -1   1   2     1354.65     1370.51     22.07 o
   0   1   2      581.50      609.78      7.41 o
   1   1   2     1653.86     1578.63     18.49 o
   2   1   2       56.89       46.01      1.45 o
   3   1   2     5083.85     5266.33     60.55 o
   4   1   2    25915.78    27548.44    442.75 o
   5   1   2     5667.84     5710.23     65.87 o
   6   1   2      336.75      326.75      4.65 o
   7   1   2      202.29      212.14      3.62 o
   8   1   2      186.67      184.08      5.41 o
   9   1   2     2784.47     2844.06     31.88 o
  10   1   2     2515.53     2572.90     31.55 o
  11   1   2      285.48      265.94      5.79 o
  12   1   2     2020.89     2017.20     25.82 o
  13   1   2      366.08      319.31      6.79 o
  14   1   2      463.42      484.98      8.97 o
  15   1   2      929.75      942.42     15.97 o
  16   1   2       53.33       62.55      7.35 o
  17   1   2       28.07       31.15      5.69 o
  18   1   2      789.82      739.01     25.67 o
  19   1   2       30.75       28.45     11.23 o
 -19   2   2        5.85       -9.73     10.48 o
 -18   2   2        0.37        7.22      7.35 o
 -17   2   2      598.26      562.81     17.57 o
 -16   2   2       23.60       27.57      4.86 o
 -15   2   2     1763.16     1705.75     31.34 o
 -14   2   2     1091.46     1050.70     20.98 o
 -13   2   2       18.86       19.52      2.98 o
 -12   2   2      796.21      785.44     11.93 o
 -11   2   2      569.19      552.34      8.84 o
 -10   2   2     1604.28     1655.80     23.18 o
  -9   2   2     3796.20     3928.25     46.64 o
  -8   2   2    10512.80    10745.84    123.59 o
  -7   2   2     3822.92     3902.65     42.60 o
  -6   2   2     9327.37     9116.99     97.64 o
  -5   2   2      512.85      546.00      7.37 o
  -4   2   2     2477.90     2463.53     28.73 o
  -3   2   2     5676.10     5722.57     66.73 o
  -2   2   2     4114.21     4249.60     48.59 o
  -1   2   2       79.43       82.66      3.07 o
   0   2   2    42440.63    44565.13    471.73 o
   1   2   2     3446.73     3422.67     37.01 o
   2   2   2     8507.70     8624.96    116.93 o
   3   2   2    15805.79    15845.53    180.49 o
   4   2   2      138.00      115.76      2.53 o
   5   2   2     1397.45     1493.70     21.89 o
   6   2   2     3781.74     3902.01     45.89 o
   7   2   2      985.61      872.49     11.78 o
   8   2   2     1693.47     1729.62     21.72 o
   9   2   2      340.18      325.07     11.61 o
  10   2   2       83.91       73.41      3.30 o
  11   2   2      516.19      516.41      8.66 o
  12   2   2     1079.78      989.32     16.78 o
  13   2   2       12.70       28.50      2.96 o
  14   2   2      109.37      120.94      7.75 o
  15   2   2     1142.35     1186.29     20.36 o
  16   2   2      577.65      581.39     31.83 o
  17   2   2      235.73      250.87     14.29 o
  18   2   2       11.57        4.66      6.82 o
 -18   3   2      555.33      570.67     21.32 o
 -17   3   2       89.43       91.81     10.83 o
 -16   3   2      547.75      590.69     14.91 o
 -15   3   2      120.27      128.33      7.04 o
 -14   3   2     1930.42     1896.15     34.25 o
 -13   3   2      658.13      617.15     12.49 o
 -12   3   2     2575.66     2496.61     37.47 o
 -11   3   2     1504.34     1445.57     20.77 o
 -10   3   2      750.62      693.40     12.92 o
  -9   3   2       44.51       53.68      4.07 o
  -8   3   2     2073.57     2081.62     27.77 o
  -7   3   2     1273.62     1213.66     17.05 o
  -6   3   2      742.74      695.68     10.70 o
  -5   3   2    12384.55    12647.54    155.13 o
  -4   3   2      798.29      780.64     10.39 o
  -3   3   2     6285.59     5968.46     68.23 o
  -2   3   2      116.11      116.11      2.81 o
  -1   3   2     8164.32     8444.00     96.39 o
   0   3   2      339.55      313.06      4.54 o
   1   3   2    10050.75     9878.55    105.59 o
   2   3   2     6310.94     6358.31     68.42 o
   3   3   2    10799.49    10767.35    115.00 o
   4   3   2    18234.59    18826.98    200.21 o
   5   3   2     4770.78     4711.81     55.10 o
   6   3   2     3362.05     3278.43     39.11 o
   7   3   2     3714.67     3687.32     43.91 o
   8   3   2     2573.07     2383.58     44.53 o
   9   3   2     6054.14     5893.72     74.16 o
  10   3   2     5710.92     5644.20     71.41 o
  11   3   2      250.85      260.82      6.65 o
  12   3   2     5498.74     5695.74     72.51 o
  13   3   2      163.34      172.90      6.48 o
  14   3   2     1283.35     1282.49     21.63 o
  15   3   2      113.50      111.40      6.05 o
  16   3   2     1053.67     1040.80     25.28 o
  17   3   2      482.74      497.37     18.24 o
  18   3   2     1213.63     1235.98     53.15 o
 -17   4   2       25.62       31.62      8.09 o
 -16   4   2        0.45       -1.11      4.97 o
 -15   4   2       62.68       82.23      7.28 o
 -14   4   2        0.76        1.23      3.67 o
 -13   4   2      471.27      436.83     10.32 o
 -12   4   2      854.65      852.55     14.19 o
 -11   4   2      463.94      430.09      8.74 o
 -10   4   2       24.59       33.41      3.04 o
  -9   4   2       38.23       31.68      2.84 o
  -8   4   2      203.51      184.70      5.03 o
  -7   4   2      112.45      117.60      4.30 o
  -6   4   2     1849.54     1832.35     32.96 o
  -5   4   2      148.98      136.78      4.09 o
  -4   4   2     3065.92     2919.52     36.24 o
  -3   4   2      900.84      874.95     11.73 o
  -2   4   2      611.14      573.55      8.35 o
  -1   4   2      575.94      554.27      7.98 o
   0   4   2      709.80      740.93     10.00 o
   1   4   2      882.94      814.76     10.94 o
   2   4   2     1939.68     1949.79     23.76 o
   3   4   2     3559.10     3544.03     41.58 o
   4   4   2     1823.02     1804.78     30.47 o
   5   4   2     1521.20     1473.63     20.49 o
   6   4   2        1.06        9.94      3.49 o
   7   4   2     1031.01      978.70     14.72 o
   8   4   2      709.03      636.32     10.73 o
   9   4   2      442.23      390.40      7.92 o
  10   4   2     1333.40     1345.09     19.81 o
  11   4   2     1035.43      996.77     17.27 o
  12   4   2      664.03      630.15     12.74 o
  13   4   2      308.88      310.09      8.54 o
  14   4   2       17.76       27.46      4.19 o
  15   4   2        3.07       24.26      4.67 o
  16   4   2      581.71      583.50     17.55 o
  17   4   2      114.90      108.72     10.76 o
 -15   5   2        4.53        6.34      5.24 o
 -14   5   2      411.46      392.58     13.79 o
 -13   5   2       42.49       50.15      4.65 o
 -12   5   2     1039.38     1036.79     18.63 o
 -11   5   2      123.21      125.12      5.34 o
 -10   5   2      212.61      208.96      6.04 o
  -9   5   2      136.79      121.94      4.77 o
  -8   5   2      437.28      435.45      8.63 o
  -7   5   2       26.50       31.34      3.40 o
  -6   5   2        8.73       14.11      2.68 o
  -5   5   2      280.98      282.47      6.40 o
  -4   5   2      393.47      364.61     10.83 o
  -3   5   2     5110.93     4963.65     67.99 o
  -2   5   2      265.25      266.27      9.49 o
  -1   5   2      101.36      100.32      4.02 o
   0   5   2     1325.44     1274.04     17.79 o
   1   5   2     1204.01     1178.31     16.67 o
   2   5   2      125.60      111.93      4.48 o
   3   5   2     1082.76     1053.82     16.90 o
   4   5   2     3105.68     3125.28     44.33 o
   5   5   2     1068.47     1055.52     15.87 o
   6   5   2     3369.07     3333.09     43.59 o
   7   5   2     2269.00     2195.14     30.02 o
   8   5   2      339.41      317.67      7.17 o
   9   5   2      179.66      174.81      5.58 o
  10   5   2     1166.30     1119.67     19.14 o
  11   5   2      325.35      295.97      8.24 o
  12   5   2     1798.64     1749.76     31.91 o
  13   5   2      167.03      172.36      6.98 o
  14   5   2      486.59      474.39     11.50 o
  15   5   2       21.88       21.10      4.83 o
 -14   6   2      530.87      498.58     29.20 o
 -13   6   2     1305.59     1313.03     26.05 o
 -12   6   2      385.50      392.24     13.71 o
 -11   6   2      217.20      199.14      6.64 o
 -10   6   2      883.39      867.28     14.93 o
  -9   6   2      343.90      319.12      8.54 o
  -8   6   2      978.61      950.68     22.08 o
  -7   6   2      749.10      760.86     14.21 o
  -6   6   2      766.59      780.05     14.43 o
  -5   6   2       54.41       64.30      4.54 o
  -4   6   2     6706.42     6832.91     95.13 o
  -3   6   2      151.17      141.24      5.60 o
  -2   6   2     2304.96     2259.71     34.62 o
  -1   6   2      105.69       98.96      5.00 o
   0   6   2      985.53      964.71     16.23 o
   1   6   2       67.83       64.86      4.40 o
   2   6   2     4952.88     5189.44     71.74 o
   3   6   2      118.24      112.19      5.34 o
   4   6   2     1164.39     1175.33     20.06 o
   5   6   2     1018.86     1051.13     21.28 o
   6   6   2      868.23      843.60     35.66 o
   7   6   2      274.06      248.99      7.36 o
   8   6   2     1096.37     1011.20     19.78 o
   9   6   2        2.44       10.83      4.09 o
  10   6   2      206.96      204.31      8.12 o
  11   6   2     1031.19     1070.01     19.35 o
  12   6   2      133.99      140.70      8.01 o
  13   6   2      336.27      347.46     14.48 o
  14   6   2       35.56       46.22      6.74 o
 -11   7   2       24.83       31.49      7.01 o
 -10   7   2       68.94       81.40      7.19 o
  -9   7   2      605.94      597.77     16.06 o
  -8   7   2      328.09      323.36      9.13 o
  -7   7   2      130.31      165.81      7.35 o
  -6   7   2      106.17      112.77      5.88 o
  -5   7   2        4.37        9.24      3.50 o
  -4   7   2        0.07        6.25      3.31 o
  -3   7   2       69.93       82.22      5.05 o
  -2   7   2      100.39      100.40      5.87 o
  -1   7   2        2.49        5.58      3.54 o
   0   7   2       63.35       65.41      5.22 o
   1   7   2      878.67      851.67     29.61 o
   2   7   2       23.11       29.38      3.79 o
   3   7   2       80.75       88.91      5.19 o
   4   7   2      580.23      574.00     12.30 o
   5   7   2       45.57       46.86      4.45 o
   6   7   2       33.16       45.00      5.02 o
   7   7   2       76.40       86.81      6.06 o
   8   7   2        0.50       -0.11      3.80 o
   9   7   2       46.05       51.12      5.60 o
  10   7   2       22.67       21.77      6.82 o
  -6   8   2      391.16      460.01     18.50 o
  -5   8   2      147.74      167.19     10.35 o
  -4   8   2      842.75      944.09     41.17 o
  -3   8   2        5.05       -0.02      4.47 o
  -2   8   2      914.02      957.56     31.44 o
  -1   8   2      142.52      148.90      7.72 o
   0   8   2      414.91      419.61     16.64 o
   1   8   2      100.90      119.40      7.37 o
   2   8   2      284.80      319.50     12.53 o
   3   8   2       96.00      104.79      6.98 o
   5   8   2        2.29        3.74      8.23 o
   6   8   2      207.91      211.86     17.22 o
 -19   1   3        8.85        7.96      5.75 o
 -18   1   3       48.59       43.88      6.89 o
 -17   1   3      968.89      870.31     19.84 o
 -16   1   3     1128.42     1058.67     22.45 o
 -15   1   3      435.84      448.77     10.76 o
 -14   1   3     1775.97     1717.59     27.85 o
 -13   1   3       33.41       36.54      3.59 o
 -12   1   3      711.73      657.42     10.25 o
 -11   1   3       21.56       36.90      2.54 o
 -10   1   3     3193.65     3231.85     36.06 o
  -9   1   3     2961.67     3111.52     34.63 o
  -8   1   3    22978.45    24734.13    262.37 o
  -7   1   3     3609.41     4167.93     45.32 o
  -6   1   3      173.46      264.06      4.06 o
  -5   1   3     4182.43     4613.54     49.73 o
  -4   1   3     1802.89     2106.85     23.11 o
  -3   1   3     9717.66    10370.62    125.88 o
  -2   1   3    31317.51    32644.42    372.17 o
  -1   1   3      569.19      633.09     10.63 o
   0   1   3    25504.09    26861.40    396.79 o
   1   1   3     5885.77     5948.83     77.45 o
   2   1   3      188.60      234.21      3.13 o
   3   1   3     8961.55     9672.42    120.47 o
   4   1   3       32.53       42.95      3.56 o
   5   1   3     9157.24     9482.71    108.62 o
   6   1   3     3255.41     3435.72     37.47 o
   7   1   3     1178.47     1245.44     14.59 o
   8   1   3     1067.30     1153.64     13.82 o
   9   1   3     2003.83     2107.59     24.12 o
  10   1   3      125.37       94.57      4.03 o
  11   1   3     1011.78     1049.56     14.62 o
  12   1   3     1999.87     2061.15     26.34 o
  13   1   3      253.25      240.13      5.93 o
  14   1   3       28.40       37.13      3.79 o
  15   1   3     1096.48     1148.89     20.32 o
  16   1   3      240.81      256.55      8.69 o
  17   1   3      103.68      121.68     10.06 o
  18   1   3       34.10       34.12      7.94 o
  19   1   3        3.73        2.99      9.73 o
 -19   2   3       25.40       26.20     12.73 o
 -18   2   3      521.29      486.10     16.56 o
 -17   2   3       40.05       52.57      7.20 o
 -16   2   3      105.17      111.75      7.05 o
 -15   2   3      465.07      472.28     12.45 o
 -14   2   3        5.34       10.61      3.78 o
 -13   2   3       13.82       18.54      3.96 o
 -12   2   3        8.56        8.53      2.55 o
 -11   2   3       48.54       41.19      2.66 o
 -10   2   3      500.80      502.90      8.92 o
  -9   2   3     3013.57     3126.39     41.70 o
  -8   2   3      299.41      325.92      9.50 o
  -7   2   3      460.01      488.52      6.69 o
  -6   2   3    10066.91    10410.37    111.28 o
  -5   2   3      114.44      119.99      2.49 o
  -4   2   3       73.28       73.77      3.26 o
  -3   2   3      831.56      712.01     11.50 o
  -2   2   3      462.54      491.56      9.27 o
  -1   2   3      827.62      741.55      9.32 o
   0   2   3     2124.87     2152.30     25.14 o
   1   2   3     7505.55     7501.49     80.07 o
   2   2   3      983.50      962.39     13.69 o
   3   2   3       24.76       54.79      3.27 o
   4   2   3      790.24      648.79      8.64 o
   5   2   3      680.31      629.62      8.63 o
   6   2   3     3331.02     3562.17     41.99 o
   7   2   3     9330.03     9405.70    108.38 o
   8   2   3      335.24      330.11      5.96 o
   9   2   3       47.10       61.79      5.14 o
  10   2   3     1184.73     1097.00     17.33 o
  11   2   3      648.13      670.24     10.39 o
  12   2   3      178.36      186.53      6.19 o
  13   2   3      703.56      699.50     12.25 o
  14   2   3      224.51      231.72      7.46 o
  15   2   3      140.57      154.80      6.89 o
  16   2   3      570.96      586.43     17.65 o
  17   2   3      162.44      158.67     11.90 o
  18   2   3        6.18        1.50      8.98 o
 -18   3   3      264.22      248.18     14.03 o
 -17   3   3       83.78       83.10      6.48 o
 -16   3   3       46.52       54.14      5.80 o
 -15   3   3      376.90      355.25     10.76 o
 -14   3   3       88.07       97.07      7.24 o
 -13   3   3       81.82       79.09      5.60 o
 -12   3   3        1.57       13.50      3.63 o
 -11   3   3        0.41       17.01      3.09 o
 -10   3   3        7.36       12.58      2.59 o
  -9   3   3      190.22      185.94      4.96 o
  -8   3   3     2009.94     1890.10     25.38 o
  -7   3   3      570.06      566.49      9.28 o
  -6   3   3     1580.43     1565.33     21.17 o
  -5   3   3     5334.02     5495.71     63.21 o
  -4   3   3     4285.32     4241.85     49.03 o
  -3   3   3      711.23      817.70     10.76 o
  -1   3   3       62.48       69.50      1.98 o
   0   3   3      742.58      805.37     10.34 o
   1   3   3       43.82       57.06      3.04 o
   2   3   3      289.09      332.35      5.73 o
   3   3   3      317.38      312.14      5.98 o
   4   3   3      852.05      872.26     11.63 o
   5   3   3     8994.40     9110.12    104.89 o
   6   3   3     1329.23     1344.00     17.27 o
   7   3   3     2303.09     2345.33     28.73 o
   8   3   3      448.09      410.83      7.67 o
   9   3   3      922.83      911.61     14.09 o
  10   3   3       10.55       29.94      4.43 o
  11   3   3     1562.65     1565.85     22.40 o
  12   3   3       37.39       84.30     17.18 o
  13   3   3       19.05       24.87      3.84 o
  14   3   3        8.72       17.44      5.14 o
  15   3   3       10.46       10.91      3.84 o
  16   3   3       97.85      126.88      7.08 o
  17   3   3       42.19       55.16      7.10 o
  18   3   3       17.11       32.19     13.48 o
 -17   4   3       68.68       76.57      9.89 o
 -16   4   3      148.35      146.30      9.32 o
 -15   4   3      149.17      151.09      7.64 o
 -14   4   3       41.74       47.18      6.48 o
 -13   4   3      357.06      331.22     10.07 o
 -12   4   3       36.40       47.65      4.21 o
 -11   4   3        4.26       11.86      2.82 o
 -10   4   3       34.86       37.32      3.16 o
  -9   4   3       60.22       66.42      3.95 o
  -8   4   3      464.47      429.95      8.15 o
  -7   4   3     1260.59     1242.88     26.89 o
  -6   4   3        2.13        1.01      2.72 o
  -5   4   3       99.98       92.95      3.60 o
  -4   4   3     1049.72     1026.12     13.55 o
  -3   4   3       27.02       34.86      3.35 o
  -2   4   3     2833.31     2761.75     32.78 o
  -1   4   3     2153.07     2029.36     26.39 o
   0   4   3      428.18      463.88      6.46 o
   1   4   3       35.35       55.58      2.79 o
   2   4   3     3148.33     3102.50     36.59 o
   3   4   3     1689.07     1617.79     20.04 o
   4   4   3     1736.39     1624.07     22.11 o
   5   4   3     1012.20      970.03     14.25 o
   6   4   3      302.56      290.22      7.09 o
   7   4   3      583.26      561.73      9.61 o
   8   4   3      658.40      652.16     10.88 o
   9   4   3     2053.25     2018.69     27.79 o
  10   4   3      638.09      591.93     11.76 o
  11   4   3      307.92      308.72      8.09 o
  12   4   3      638.79      610.89     12.43 o
  13   4   3       53.63       65.57      5.38 o
  14   4   3      180.86      193.25      7.14 o
  15   4   3     1106.18     1154.22     28.99 o
  16   4   3       10.06       18.18      4.86 o
  17   4   3        0.77       -1.90      6.82 o
 -15   5   3        7.73       13.64      5.53 o
 -14   5   3       11.83       13.46      4.59 o
 -13   5   3        3.68        4.08      3.99 o
 -12   5   3      574.30      558.48     12.22 o
 -11   5   3      577.25      562.21     10.80 o
 -10   5   3      333.14      337.50      7.70 o
  -9   5   3       93.97       83.31      4.16 o
  -8   5   3      135.55      121.20      4.62 o
  -7   5   3       33.39       30.94      2.98 o
  -6   5   3      893.63      818.62     13.06 o
  -5   5   3        2.29       11.05      2.58 o
  -4   5   3     1493.96     1498.91     21.04 o
  -3   5   3        0.18       14.35      3.72 o
  -2   5   3      560.58      523.72      8.98 o
  -1   5   3      634.43      649.03     10.37 o
   0   5   3       65.38       66.93      3.33 o
   1   5   3       35.57       39.34      2.78 o
   2   5   3      144.98      125.71      5.32 o
   3   5   3      710.38      707.93     12.58 o
   4   5   3      532.41      508.64     10.96 o
   5   5   3        6.82        6.98      2.77 o
   6   5   3       70.83       75.07      3.95 o
   7   5   3       34.88       59.00      3.66 o
   8   5   3      771.76      765.49     12.77 o
   9   5   3        8.45       21.73      3.39 o
  10   5   3        4.66       15.34      3.59 o
  11   5   3       67.97       75.45      5.01 o
  12   5   3       23.35       38.31      4.53 o
  13   5   3       52.15       49.04      4.79 o
  14   5   3      328.98      336.62      9.61 o
  15   5   3        8.72       10.37      4.07 o
 -14   6   3        2.46       15.72     10.48 o
 -13   6   3        2.05       26.00      7.64 o
 -12   6   3        0.14        4.28      4.01 o
 -11   6   3        4.54        5.05      3.48 o
 -10   6   3      120.95      132.66      5.78 o
  -9   6   3      119.28      135.35      6.27 o
  -8   6   3        0.24        5.77      3.31 o
  -7   6   3      457.75      433.11     11.26 o
  -6   6   3       38.26       47.46      4.21 o
  -5   6   3      350.22      291.30      7.83 o
  -4   6   3      355.72      431.32     15.59 o
  -3   6   3        1.67       -1.77      2.94 o
  -2   6   3      840.28      835.86     14.83 o
  -1   6   3      213.78      205.89      5.77 o
   0   6   3      215.36      216.77      7.07 o
   1   6   3       37.76       26.81      3.54 o
   2   6   3      382.90      385.77      8.88 o
   3   6   3      151.56      129.89      6.18 o
   4   6   3      839.74      782.76     14.30 o
   5   6   3       98.31      103.74      5.42 o
   6   6   3      157.58      161.65      6.21 o
   7   6   3      111.33      103.08      6.08 o
   8   6   3       52.96       61.26      5.22 o
   9   6   3      185.47      164.14      7.37 o
  10   6   3       69.05       56.02      5.50 o
  11   6   3       83.16      111.77      7.00 o
  12   6   3      174.64      158.91      7.05 o
  13   6   3       20.90       17.38      5.69 o
 -11   7   3       88.31      101.81     12.73 o
 -10   7   3      133.16      133.22      7.47 o
  -9   7   3        1.95       10.22      3.93 o
  -8   7   3       16.49       31.09      4.34 o
  -7   7   3       94.85       97.83      6.32 o
  -6   7   3      342.08      345.52     10.07 o
  -5   7   3       55.86       64.82      4.85 o
  -4   7   3      278.29      277.05      8.00 o
  -3   7   3        3.77        3.20      3.13 o
  -2   7   3      182.94      192.53      7.56 o
  -1   7   3      219.39      224.50     14.37 o
   0   7   3        8.51        9.93      3.61 o
   1   7   3      201.34      210.15      7.75 o
   2   7   3      136.51      126.87      5.68 o
   3   7   3        1.22        0.03      3.02 o
   4   7   3      219.85      226.31     10.20 o
   5   7   3        0.82        0.41      3.53 o
   6   7   3        7.84        6.79      3.99 o
   7   7   3      176.19      157.85      7.46 o
   8   7   3       70.61       75.45      5.97 o
   9   7   3        4.13        2.76      4.07 o
  10   7   3       17.37       15.26      6.82 o
  -6   8   3       70.23      100.73     10.02 o
  -5   8   3        1.45        4.99      5.62 o
  -4   8   3       60.44       81.56      6.54 o
  -3   8   3       18.04       15.93      5.00 o
  -2   8   3        0.36       16.01      4.93 o
  -1   8   3      251.28      282.60     11.45 o
   0   8   3        7.52       11.43      4.76 o
   1   8   3       11.21       18.64      4.84 o
   2   8   3       32.54       46.99      5.73 o
   3   8   3       33.94       49.04      8.42 o
   4   8   3      123.88      147.48     14.22 o
   5   8   3       43.25       49.41     11.23 o
   6   8   3       78.76       97.32     13.48 o
 -20   0   4       19.44       19.78      8.09 o
 -19   0   4      200.41      176.76     12.90 o
 -18   0   4     1038.49     1041.62     32.55 o
 -17   0   4     2515.67     2541.75     65.36 o
 -16   0   4     1819.78     1821.48     57.64 o
 -15   0   4     2286.00     2203.49     56.36 o
 -14   0   4      447.71      447.74     16.94 o
 -13   0   4     4373.04     4301.89     80.01 o
 -12   0   4     2227.01     2148.33     41.92 o
 -11   0   4     6194.26     6441.93    134.15 o
 -10   0   4     5873.57     6125.01     94.06 o
  -9   0   4      223.60      233.87      6.48 o
  -8   0   4    22550.88    23603.98    385.43 o
  -7   0   4      845.76      734.13     12.87 o
  -6   0   4    24815.50    26713.21    473.49 o
  -5   0   4    37193.90    43844.39    912.04 o
  -4   0   4     1431.82     1816.19     33.62 o
  -3   0   4    16931.06    18510.96    432.02 o
  -2   0   4    37067.72    42430.11   1304.85 o
  -1   0   4     1027.25     1142.39     31.34 o
   0   0   4    18977.50    20290.08    530.22 o
   1   0   4     1596.41     1727.96     31.77 o
   2   0   4    33700.41    35341.52    609.24 o
   3   0   4     1410.72     1619.23     33.06 o
   4   0   4    27749.64    28670.89    429.95 o
   6   0   4      849.38      822.33     14.06 o
   7   0   4    23646.86    23641.87    354.94 o
   8   0   4      288.78      328.36      7.31 o
   9   0   4     4826.77     4899.34     75.83 o
  10   0   4      205.13      222.77     11.13 o
  11   0   4      690.35      737.03     14.30 o
  12   0   4     2014.19     2010.82     39.81 o
  13   0   4     7783.11     7950.72    143.29 o
  14   0   4        0.54        2.64      4.33 o
  15   0   4      931.93      915.14     27.23 o
  16   0   4     1993.27     2017.87     70.00 o
  17   0   4      430.07      474.05     22.08 o
  18   0   4       41.80       45.67     11.23 o
  19   0   4     1497.97     1664.94     68.12 o
 -19   1   4       40.41       45.40      7.32 o
 -18   1   4       13.55       22.10      6.02 o
 -17   1   4      133.49      126.74      7.56 o
 -16   1   4      288.23      274.45      9.99 o
 -15   1   4      221.64      213.86      7.46 o
 -14   1   4      103.62      106.33      5.53 o
 -13   1   4      442.05      390.08      9.26 o
 -12   1   4     1160.73     1067.75     18.21 o
 -11   1   4      784.93      797.36     10.64 o
 -10   1   4        0.92        6.20      1.60 o
  -9   1   4      749.05      773.77     10.04 o
  -8   1   4      646.10      669.77      8.82 o
  -7   1   4     8514.35     9529.99    109.93 o
  -6   1   4     1389.54     1420.19     16.22 o
  -5   1   4       78.02       68.82      2.02 o
  -4   1   4    13117.05    14169.65    162.20 o
  -3   1   4     8458.68     8766.17     93.55 o
  -2   1   4      405.12      363.76      9.65 o
  -1   1   4     7353.09     7410.63    116.54 o
   0   1   4     3049.10     2819.34     49.76 o
   1   1   4       10.63       19.28      0.94 o
   2   1   4       85.95      115.88      2.89 o
   3   1   4    15617.16    15954.89    169.30 o
   4   1   4     1500.21     1621.95     18.13 o
   5   1   4     4467.22     4508.35     52.49 o
   6   1   4     2987.22     3104.43     34.10 o
   7   1   4        6.89        7.62      1.37 o
   8   1   4     2843.03     2908.26     32.45 o
   9   1   4     4028.31     4314.93     47.46 o
  10   1   4       10.78       18.14      3.28 o
  11   1   4      211.37      191.11      8.39 o
  12   1   4     2170.68     2163.34     27.57 o
  13   1   4      147.09      136.86      4.78 o
  14   1   4      949.24      925.74     17.12 o
  15   1   4       17.22       29.00      4.23 o
  16   1   4        1.82       -0.95      4.25 o
  17   1   4        0.71       -0.75      4.81 o
  18   1   4      425.69      423.46     18.50 o
  19   1   4       54.72       57.64     12.73 o
 -19   2   4      215.78      195.99     14.26 o
 -18   2   4       46.92       60.83      7.44 o
 -17   2   4      157.29      144.49      9.51 o
 -16   2   4     1556.61     1536.53     29.27 o
 -15   2   4     1437.60     1379.23     26.50 o
 -14   2   4      474.17      472.20     12.12 o
 -13   2   4     2541.92     2486.90     42.52 o
 -12   2   4       21.17       40.64      6.26 o
 -11   2   4      301.67      295.13      5.93 o
 -10   2   4     2138.01     2184.96     29.69 o
  -9   2   4      906.77      876.83     18.48 o
  -8   2   4    10617.84    10754.23    115.24 o
  -7   2   4       58.40       54.74      2.09 o
  -6   2   4     1222.67     1136.31     14.24 o
  -5   2   4     3232.49     3319.92     36.29 o
  -4   2   4     2943.92     3187.40     36.29 o
  -3   2   4    28783.63    30252.18    431.96 o
  -2   2   4     4376.41     4313.16     49.32 o
  -1   2   4     5080.03     5175.67     55.59 o
   0   2   4     2082.71     1943.28     21.45 o
   1   2   4     6492.46     6775.37     72.47 o
   2   2   4     2742.29     2701.32     37.74 o
   3   2   4     6980.63     7006.78     75.07 o
   4   2   4     4048.47     4126.36     48.12 o
   5   2   4       10.47       12.57      2.53 o
   6   2   4     4936.09     4864.48     56.78 o
   7   2   4     2128.58     2029.26     24.96 o
   8   2   4     1683.02     1699.76     21.45 o
   9   2   4     2816.30     2976.53     36.07 o
  10   2   4       31.42       35.44      2.79 o
  11   2   4      611.49      616.37      9.88 o
  12   2   4      697.51      700.82     12.04 o
  13   2   4     1057.32     1096.06     17.22 o
  14   2   4      161.16      159.15      6.42 o
  15   2   4      602.60      623.19     13.07 o
  16   2   4      492.82      522.54     14.05 o
  17   2   4      166.14      188.47     16.84 o
  18   2   4        9.26       17.97     10.48 o
 -18   3   4      387.07      405.90     17.44 o
 -17   3   4       10.01       13.57      4.89 o
 -16   3   4      138.34      136.60      7.42 o
 -15   3   4       41.02       49.01      5.35 o
 -14   3   4     1150.47     1095.94     29.28 o
 -13   3   4      304.62      287.15      9.20 o
 -12   3   4     1306.04     1299.97     21.52 o
 -11   3   4     3764.87     3624.30     74.77 o
 -10   3   4     1010.63      983.30     14.92 o
  -9   3   4     1744.49     1669.85     23.07 o
  -8   3   4       67.65       72.81      3.47 o
  -7   3   4     2038.84     2013.74     30.59 o
  -6   3   4      535.53      523.82      7.73 o
  -5   3   4    18380.74    18475.55    208.18 o
  -4   3   4      376.29      348.28      5.62 o
  -3   3   4    20130.24    20285.44    228.20 o
  -2   3   4     5504.66     5598.98     64.05 o
  -1   3   4     7202.94     7038.80     75.63 o
   0   3   4     1023.50      996.42     11.83 o
   1   3   4    10068.44     9740.59    104.07 o
   2   3   4     2094.01     2021.16     22.61 o
   3   3   4    14668.09    14880.24    158.38 o
   4   3   4     7940.35     7544.99     93.15 o
   5   3   4    11285.07    11141.47    127.98 o
   6   3   4    10427.04    10470.87    129.86 o
   7   3   4     3882.96     3804.77     49.27 o
   8   3   4     2071.38     2052.90     27.58 o
   9   3   4     3496.61     3361.23     43.69 o
  10   3   4     1306.12     1267.77     18.53 o
  11   3   4     1759.95     1796.84     31.38 o
  12   3   4     4537.70     4618.18     65.01 o
  13   3   4      426.80      431.50     10.74 o
  14   3   4     2186.50     2217.68     34.18 o
  15   3   4       10.92       12.01      3.89 o
  16   3   4      687.08      690.85     14.69 o
  17   3   4      145.82      159.04     12.43 o
 -17   4   4        5.03       -2.25      8.23 o
 -16   4   4      248.18      234.32      9.40 o
 -15   4   4        2.06        3.80      3.95 o
 -14   4   4        7.42        6.86      3.99 o
 -13   4   4       81.54       98.78      7.56 o
 -12   4   4     1613.52     1618.01     26.08 o
 -11   4   4      465.71      420.19      8.65 o
 -10   4   4      277.03      260.37      6.47 o
  -9   4   4      111.16       91.69      4.09 o
  -8   4   4        6.53       13.05      2.61 o
  -7   4   4      812.78      754.40     11.97 o
  -6   4   4      117.90       96.87      3.69 o
  -5   4   4       44.09       45.10      2.38 o
  -4   4   4     3801.07     3697.40     43.33 o
  -3   4   4     3027.66     3041.40     36.01 o
  -2   4   4     3007.47     2964.59     35.13 o
  -1   4   4      544.73      509.55      7.67 o
   0   4   4      116.15      150.78      3.53 o
   1   4   4     1142.16     1092.21     13.22 o
   2   4   4      250.65      215.69      4.36 o
   3   4   4     1329.39     1138.37     24.51 o
   4   4   4     1440.80     1390.99     23.83 o
   5   4   4     2530.78     2485.25     35.58 o
   6   4   4      111.61      104.36      3.92 o
   7   4   4      415.98      418.99      7.93 o
   8   4   4      132.47      122.36      4.40 o
   9   4   4      314.34      320.03      7.96 o
  10   4   4      916.74      858.30     15.29 o
  11   4   4      180.58      176.22      6.22 o
  12   4   4      177.69      176.85      6.49 o
  13   4   4      666.06      643.15     14.91 o
  14   4   4       12.95       17.34      4.00 o
  15   4   4        2.53       13.67      4.08 o
  16   4   4      136.12      139.52      7.02 o
  17   4   4       33.47       55.22      9.16 o
 -15   5   4      198.15      201.03     10.30 o
 -14   5   4      335.81      322.50     10.72 o
 -13   5   4       82.70       71.07      5.87 o
 -12   5   4       56.52       77.29      5.24 o
 -11   5   4      616.89      572.19     15.30 o
 -10   5   4       29.01       40.24      4.32 o
  -9   5   4       17.31       18.75      2.88 o
  -8   5   4      172.45      161.09      5.18 o
  -7   5   4      159.04      149.00      4.98 o
  -6   5   4      577.58      537.89      9.69 o
  -5   5   4     5861.54     5766.34     72.80 o
  -4   5   4      661.78      595.28     10.23 o
  -3   5   4     3081.28     2970.49     38.24 o
  -2   5   4       33.18       40.57      3.07 o
  -1   5   4      738.82      747.03     11.74 o
   0   5   4     1608.13     1652.71     22.48 o
   1   5   4     5736.21     5764.03     71.48 o
   2   5   4      211.48      203.92      5.80 o
   3   5   4      992.29      985.33     17.98 o
   4   5   4     5907.27     5917.37     80.63 o
   5   5   4     2244.91     2163.75     31.17 o
   6   5   4     1035.09      975.15     14.99 o
   7   5   4     2081.01     1968.18     27.29 o
   8   5   4      112.64      117.56      5.41 o
   9   5   4     1135.20     1044.12     18.00 o
  10   5   4     1385.43     1282.66     21.42 o
  11   5   4      141.15      133.54      5.94 o
  12   5   4      346.11      350.35      9.42 o
  13   5   4       76.39       85.58      5.59 o
  14   5   4      424.44      410.35     12.23 o
  15   5   4      153.90      141.03      7.08 o
 -14   6   4      238.43      219.35     18.72 o
 -13   6   4      921.18      889.66     23.18 o
 -12   6   4      431.92      457.30     13.00 o
 -11   6   4      260.48      264.11      8.31 o
 -10   6   4     1717.70     1716.05     31.47 o
  -9   6   4      947.47      907.85     18.89 o
  -8   6   4       89.28       88.00      5.08 o
  -7   6   4      397.92      390.60      9.29 o
  -6   6   4     1158.33     1119.87     18.90 o
  -5   6   4       71.57       80.41      4.81 o
  -4   6   4     5014.18     5163.28     79.22 o
  -3   6   4        7.72       29.17     11.88 o
  -2   6   4     1706.10     1681.72     28.72 o
  -1   6   4       61.08       52.27      3.57 o
   0   6   4     1626.62     1682.25     25.74 o
   1   6   4      370.82      345.27      8.20 o
   2   6   4      857.55      868.46     16.92 o
   3   6   4      876.80      847.96     16.33 o
   4   6   4      540.40      533.36     11.04 o
   5   6   4     1971.84     1836.74     31.32 o
   6   6   4     1707.70     1698.68     29.61 o
   7   6   4        2.18        7.05      3.80 o
   8   6   4      295.75      269.27      8.87 o
   9   6   4      386.55      408.14     11.20 o
  10   6   4       44.80       43.21      5.22 o
  11   6   4     1125.68     1113.16     27.23 o
  12   6   4        1.89        2.82      3.98 o
  13   6   4      209.11      200.18     10.69 o
 -11   7   4        6.88        9.39      6.82 o
 -10   7   4       10.02        9.92      4.95 o
  -9   7   4      324.29      332.21      9.47 o
  -8   7   4      110.87      117.17      6.08 o
  -7   7   4        0.95        4.86      3.52 o
  -6   7   4        3.29        4.98      3.59 o
  -5   7   4       42.74       55.20      5.97 o
  -4   7   4      758.59      755.90     21.76 o
  -3   7   4        2.17        4.43      4.64 o
  -2   7   4        5.54        6.76      3.54 o
  -1   7   4        1.67        5.17      3.61 o
   0   7   4      245.37      229.83      9.08 o
   1   7   4      160.89      165.03      7.15 o
   2   7   4      260.63      249.29      7.41 o
   3   7   4       49.43       49.31      4.34 o
   4   7   4       58.09       68.31      5.42 o
   5   7   4       21.58       21.33      4.24 o
   6   7   4        0.62        3.29      3.80 o
   7   7   4        4.44        6.46      4.17 o
   8   7   4        4.28       14.34      4.55 o
   9   7   4      269.35      259.30      9.43 o
  10   7   4       45.99       50.91     11.98 o
  -6   8   4      224.70      264.26     19.46 o
  -5   8   4      173.89      188.14     10.19 o
  -4   8   4      478.98      548.80     14.26 o
  -3   8   4        3.34       -2.67      4.29 o
  -2   8   4      438.78      459.99     12.69 o
  -1   8   4      215.07      220.05     10.27 o
   0   8   4      115.02      116.57      7.29 o
   1   8   4       22.17       26.24      5.04 o
   2   8   4      146.63      166.08     13.21 o
   4   8   4       70.14       82.35     11.98 o
   5   8   4       12.25       24.70      9.73 o
 -19   1   5       36.88       43.58      7.14 o
 -18   1   5        0.79        1.22      5.32 o
 -17   1   5      206.70      199.16      8.77 o
 -16   1   5      480.58      471.51     13.09 o
 -15   1   5     1728.62     1676.00     27.72 o
 -14   1   5     1397.60     1362.88     23.05 o
 -13   1   5      135.04      152.81      5.98 o
 -12   1   5        7.22        7.20      4.34 o
 -11   1   5     1467.55     1540.18     19.90 o
 -10   1   5      143.84      156.56      4.04 o
  -9   1   5      896.85      855.96     10.89 o
  -8   1   5     5015.51     5099.78     59.46 o
  -7   1   5       77.27      108.38      2.92 o
  -6   1   5     7143.23     7269.01     77.99 o
  -5   1   5      981.51      993.78     12.51 o
  -4   1   5      893.31      978.64     19.96 o
  -3   1   5     2334.44     2560.55     35.13 o
  -2   1   5    10448.92    11131.97    138.80 o
  -1   1   5        1.99       12.42      1.80 o
   0   1   5    11494.62    10874.67    177.41 o
   1   1   5      574.62      619.74     11.09 o
   2   1   5     4249.57     4334.26     46.59 o
   3   1   5      452.45      448.87      5.64 o
   4   1   5      174.06      199.76      3.53 o
   5   1   5     1803.29     2001.09     22.40 o
   6   1   5      862.19      954.78     11.54 o
   7   1   5       24.22       27.90      1.80 o
   8   1   5     1763.36     1755.78     20.30 o
   9   1   5     1667.19     1707.31     21.65 o
  10   1   5      193.86      176.20      5.62 o
  11   1   5     2459.32     2521.96     31.41 o
  12   1   5      260.64      275.01      7.61 o
  13   1   5       53.73       64.16      3.90 o
  14   1   5       58.11       52.10      4.57 o
  15   1   5      523.10      558.03     14.11 o
  16   1   5        5.41        7.77      5.83 o
  17   1   5       85.29      128.38      9.08 o
  18   1   5       15.40       13.21      6.60 o
 -19   2   5        9.92        9.68      7.89 o
 -18   2   5       46.67       46.49      7.17 o
 -17   2   5       23.83       27.15      5.14 o
 -16   2   5        9.34       31.20      5.09 o
 -15   2   5      278.56      251.03      9.10 o
 -14   2   5      379.69      351.27     14.09 o
 -13   2   5      603.92      592.16     13.88 o
 -12   2   5     1268.85     1227.80     20.71 o
 -11   2   5      566.91      558.56      9.81 o
 -10   2   5      208.37      213.91      6.00 o
  -9   2   5       93.60      105.27      3.03 o
  -8   2   5     1819.22     1912.17     21.92 o
  -7   2   5     1232.49     1253.57     14.84 o
  -6   2   5      403.01      403.52      5.68 o
  -5   2   5    13497.25    13980.28    149.00 o
  -4   2   5     1221.59     1251.30     14.39 o
  -3   2   5      161.44      116.71      4.15 o
  -2   2   5     3389.34     3520.80     44.53 o
  -1   2   5     3660.57     3795.12     43.82 o
   0   2   5      230.58      244.70      3.63 o
   1   2   5    14869.29    15042.12    175.82 o
   2   2   5      628.15      688.51      9.51 o
   3   2   5      397.35      339.88      6.44 o
   4   2   5     5782.25     5817.67     67.29 o
   5   2   5      340.76      294.09      4.91 o
   6   2   5      873.27      929.80     12.34 o
   7   2   5     5464.83     5635.15     65.77 o
   8   2   5      135.24      148.42      3.96 o
   9   2   5     1919.56     1900.97     23.99 o
  10   2   5     2553.41     2530.05     31.27 o
  11   2   5      655.40      665.54     11.33 o
  12   2   5      182.51      172.51      5.67 o
  13   2   5        1.23       15.19      3.88 o
  14   2   5       27.36       35.26      4.23 o
  15   2   5      729.82      731.60     14.68 o
  16   2   5      290.46      280.42     14.19 o
  17   2   5      222.43      244.45     11.94 o
  18   2   5       64.47       70.37     13.48 o
 -18   3   5       32.09       44.80      6.74 o
 -17   3   5      434.39      413.02     16.68 o
 -16   3   5        0.21        4.60      4.24 o
 -15   3   5      157.94      151.33      7.60 o
 -14   3   5      222.97      205.31     10.05 o
 -13   3   5       25.06       33.70      4.65 o
 -12   3   5      414.10      373.82     10.53 o
 -11   3   5     3607.56     3629.34     52.29 o
 -10   3   5      124.58       98.58      4.14 o
  -9   3   5     1056.45     1039.59     15.47 o
  -8   3   5     3160.48     3074.61     39.84 o
  -7   3   5      100.82      116.37      5.43 o
  -6   3   5     1267.33     1306.99     16.53 o
  -5   3   5     4241.29     4416.90     51.11 o
  -4   3   5      674.17      648.63     10.06 o
  -3   3   5        0.29       12.80      2.25 o
  -2   3   5     1093.74     1229.27     16.72 o
  -1   3   5       43.83       55.18      2.11 o
   0   3   5     1152.83     1061.56     12.52 o
   1   3   5     1558.49     1417.62     16.31 o
   2   3   5     1942.36     2108.07     25.20 o
   3   3   5      535.75      439.72      6.62 o
   4   3   5     1287.09     1323.76     16.48 o
   5   3   5      808.96      785.21     10.90 o
   6   3   5      743.01      674.09      9.76 o
   7   3   5     1376.04     1295.62     16.99 o
   8   3   5     1166.04     1107.27     15.04 o
   9   3   5     1023.49      961.56     16.16 o
  10   3   5       52.71       61.31      4.28 o
  11   3   5      108.08      127.75     14.94 o
  12   3   5      579.52      547.48     15.77 o
  13   3   5      462.82      434.96     10.21 o
  14   3   5        0.56       12.91      3.87 o
  15   3   5       21.53       23.76      4.23 o
  16   3   5      688.02      696.14     14.89 o
  17   3   5       10.45        5.41      5.83 o
 -17   4   5        0.60        0.68      5.75 o
 -16   4   5        8.81        8.32      4.81 o
 -15   4   5      152.71      133.75      7.45 o
 -14   4   5      176.68      180.29      8.02 o
 -13   4   5     1579.15     1475.82     28.06 o
 -12   4   5       21.85       31.47      4.47 o
 -11   4   5      429.58      384.77      9.18 o
 -10   4   5      232.66      235.33      6.40 o
  -9   4   5      167.96      179.76      5.20 o
  -8   4   5      205.88      204.66      6.07 o
  -7   4   5      371.54      346.93      6.98 o
  -6   4   5      323.75      326.32      6.58 o
  -5   4   5      376.75      365.18      6.33 o
  -4   4   5     4230.78     4077.97     47.68 o
  -3   4   5     5894.05     5795.58     72.97 o
  -2   4   5      128.76      125.38      3.44 o
  -1   4   5     2608.10     2486.67     29.77 o
   0   4   5      314.86      289.44      5.19 o
   1   4   5     1349.91     1318.67     15.65 o
   2   4   5     1240.50     1173.73     18.65 o
   3   4   5     5204.55     5011.42     63.02 o
   4   4   5      476.68      501.55     12.44 o
   5   4   5      112.62      115.75      4.69 o
   6   4   5     1330.54     1283.05     18.31 o
   7   4   5     1953.75     1893.76     25.86 o
   8   4   5      143.61      143.18      7.69 o
   9   4   5     3028.51     2993.52     43.38 o
  10   4   5       25.46       33.13      3.65 o
  11   4   5      284.73      256.76      7.35 o
  12   4   5      231.53      223.27      7.08 o
  13   4   5       42.01       40.50      4.26 o
  14   4   5       33.02       41.78      4.46 o
  15   4   5      210.74      228.95      8.09 o
  16   4   5       15.95       14.40      4.40 o
  17   4   5      153.77      168.07     10.15 o
 -15   5   5       21.70       31.93      5.33 o
 -14   5   5      123.09      122.89      7.35 o
 -13   5   5       56.29       49.39      5.40 o
 -12   5   5      776.42      738.78     16.87 o
 -11   5   5        8.03       12.09      3.56 o
 -10   5   5       44.81       42.36      3.68 o
  -9   5   5       65.24       75.68      4.09 o
  -8   5   5       46.80       53.27      3.56 o
  -7   5   5      999.82      963.14     15.03 o
  -6   5   5      234.85      262.29      6.36 o
  -5   5   5      150.76      178.79      7.25 o
  -4   5   5      171.13      148.79      4.76 o
  -3   5   5     1350.09     1245.36     16.45 o
  -2   5   5      407.46      395.78      7.42 o
  -1   5   5     1131.45     1091.13     15.86 o
   0   5   5      154.57      140.14      4.45 o
   1   5   5      652.41      675.76     10.92 o
   2   5   5     1773.75     1763.35     26.28 o
   3   5   5      649.30      641.85     11.76 o
   4   5   5      302.28      279.66      7.22 o
   5   5   5      171.43      200.78      6.42 o
   6   5   5      114.14      104.92      4.88 o
   7   5   5        8.19       14.35      3.20 o
   8   5   5     3131.78     3057.39     54.80 o
   9   5   5       52.21       54.66      4.37 o
  10   5   5        7.69       19.67      3.82 o
  11   5   5      111.50      133.99      6.14 o
  12   5   5      231.72      239.64      7.75 o
  13   5   5       11.99       16.20      4.01 o
  14   5   5       50.32       58.81      5.85 o
  15   5   5        7.36       10.39      4.82 o
 -14   6   5       96.35      114.94     11.12 o
 -13   6   5       46.77       63.15      8.95 o
 -12   6   5        2.57       10.59      4.78 o
 -11   6   5      177.78      162.52      6.82 o
 -10   6   5       26.21       56.51      5.20 o
  -9   6   5        2.32       20.52      3.86 o
  -8   6   5       20.53       29.47      4.00 o
  -7   6   5      152.16      152.14      6.08 o
  -6   6   5      218.51      215.08      6.95 o
  -5   6   5       59.34       62.79      4.40 o
  -4   6   5      297.84      313.40      8.19 o
  -3   6   5      628.18      588.51     11.61 o
  -2   6   5      593.88      559.78     11.73 o
  -1   6   5      293.48      268.16     10.38 o
   0   6   5      292.30      310.04      7.87 o
   1   6   5        0.73       -2.51      3.02 o
   2   6   5        1.25       -2.19      2.86 o
   3   6   5      275.65      267.01      9.33 o
   4   6   5      337.82      324.95      8.15 o
   5   6   5       42.14       47.32      4.76 o
   6   6   5      105.56      103.17      6.08 o
   7   6   5      367.71      366.25     10.20 o
   8   6   5        2.16        2.44      3.92 o
   9   6   5      103.32      115.25      6.81 o
  10   6   5        7.44       12.66      4.55 o
  11   6   5       59.44       57.40      5.95 o
  12   6   5       15.07       12.72      4.23 o
  13   6   5        0.14        0.20      7.11 o
 -11   7   5       68.50       71.87     14.22 o
 -10   7   5       60.95       61.34      6.74 o
  -9   7   5       55.58       74.48      5.41 o
  -8   7   5        5.72        8.19      3.61 o
  -7   7   5      395.24      405.11     10.06 o
  -6   7   5        6.15        6.84      3.92 o
  -5   7   5       17.85       22.31      3.93 o
  -4   7   5       94.24      110.80      5.66 o
  -3   7   5        2.04        4.13      3.71 o
  -2   7   5      122.42      120.94      6.81 o
  -1   7   5       92.54      110.01      9.94 o
   0   7   5        5.06        7.78      3.71 o
   1   7   5      119.50      119.18      5.90 o
   2   7   5       21.49       37.96      9.07 o
   3   7   5        3.46        2.15      3.54 o
   4   7   5       42.75       40.54      4.72 o
   5   7   5      111.80      106.29      6.35 o
   6   7   5      121.57      122.75      6.72 o
   7   7   5       35.61       30.04      4.89 o
   8   7   5      185.46      182.99      8.12 o
   9   7   5        5.87        6.03      4.35 o
  -6   8   5      100.64      138.50     15.72 o
  -5   8   5       37.47       40.14      8.47 o
  -4   8   5        3.22        4.69      5.46 o
  -3   8   5       27.51       35.43      5.51 o
  -2   8   5       22.64       33.32      5.31 o
  -1   8   5        6.19       13.67      4.76 o
   0   8   5       42.14       49.76      5.76 o
   1   8   5        3.48        6.19      5.15 o
   2   8   5       56.05       59.14     12.73 o
   4   8   5      149.36      150.47     14.22 o
   5   8   5        1.43        2.99      8.98 o
 -19   0   6      801.85      771.84     29.94 o
 -18   0   6      195.17      213.88     13.43 o
 -17   0   6     3328.45     3358.68     83.34 o
 -16   0   6     2469.51     2409.86     61.65 o
 -15   0   6      405.87      432.37     17.20 o
 -14   0   6     1414.78     1466.09     39.69 o
 -13   0   6     5349.40     5250.25     97.26 o
 -12   0   6      844.73      798.63     28.73 o
 -11   0   6     7146.88     7005.73    127.05 o
 -10   0   6     4224.41     4223.51    126.22 o
  -9   0   6     1077.63     1186.49     20.22 o
  -8   0   6    24922.91    26270.11    459.66 o
  -7   0   6        3.83        9.22      2.38 o
  -6   0   6     1489.07     1524.79     29.17 o
  -5   0   6    13728.75    14874.46    296.98 o
  -4   0   6    12599.36    12908.31    255.98 o
  -3   0   6     8624.65     8910.96    189.40 o
  -2   0   6    50226.78    54093.67    951.29 o
  -1   0   6     7006.35     7328.35    110.82 o
   0   0   6    13120.18    13857.81    306.01 o
   1   0   6    63939.90    63561.92   1089.88 o
   2   0   6    29946.86    29151.01    437.55 o
   3   0   6      295.45      318.58      6.13 o
   4   0   6     8066.77     8001.21    121.00 o
   5   0   6     5099.25     5308.59     81.06 o
   6   0   6      677.74      679.30     12.11 o
   7   0   6    18413.67    18700.14    281.36 o
   8   0   6      292.19      296.25     19.01 o
   9   0   6     3681.00     3699.24     58.02 o
  10   0   6      926.85      900.75     16.55 o
  11   0   6     3844.28     3851.81     61.02 o
  12   0   6     2242.09     2270.30     44.55 o
  13   0   6     9822.45    10214.26    223.59 o
  14   0   6      179.04      177.40     11.30 o
  15   0   6     2426.60     2492.94     61.46 o
  16   0   6     1548.95     1646.02     43.85 o
  17   0   6      749.48      796.64     26.45 o
  18   0   6        0.04       17.22     14.97 o
  19   0   6      443.83      504.57     30.69 o
 -19   1   6       45.15       49.09      7.32 o
 -18   1   6      586.24      546.09     17.55 o
 -17   1   6       78.23       75.89      7.44 o
 -16   1   6       89.07       96.36      6.90 o
 -15   1   6       83.75      107.67      5.86 o
 -14   1   6       74.44       92.79      5.24 o
 -13   1   6     1134.77     1111.27     19.25 o
 -12   1   6     1939.08     1922.53     30.15 o
 -11   1   6      281.71      295.02      6.85 o
 -10   1   6        1.52        5.44      1.69 o
  -9   1   6     4060.80     4184.77     45.92 o
  -8   1   6      404.28      439.00      6.24 o
  -7   1   6      506.08      521.18      7.56 o
  -6   1   6       80.35      117.61      2.45 o
  -5   1   6     1536.61     1561.54     17.62 o
  -4   1   6        5.49       15.24      1.71 o
  -3   1   6    12551.79    13471.24    143.26 o
  -2   1   6     4080.34     4232.64     45.59 o
  -1   1   6    10968.26    11054.52    138.08 o
   0   1   6     7957.01     8330.88    121.00 o
   1   1   6     7214.12     7446.51     79.64 o
   2   1   6     2848.19     2882.30     33.57 o
   3   1   6     1736.82     1759.88     20.94 o
   4   1   6      140.59      145.14      2.80 o
   5   1   6     5891.48     5940.91     63.96 o
   6   1   6     5396.44     5565.44     60.09 o
   7   1   6      900.71      823.77     10.27 o
   8   1   6     1047.59      982.38     12.14 o
   9   1   6      689.38      680.57     10.11 o
  10   1   6       31.84       37.31      2.51 o
  11   1   6        7.05       20.11      4.13 o
  12   1   6     1053.03     1073.12     16.63 o
  13   1   6      512.28      482.35      9.60 o
  14   1   6      109.71      108.22      6.60 o
  15   1   6        7.51        7.10      4.15 o
  16   1   6      476.48      462.44     13.09 o
  17   1   6       57.16       73.68      6.46 o
  18   1   6       33.70       43.72      6.81 o
 -19   2   6       73.84       81.60     14.97 o
 -18   2   6       83.77       88.08      8.45 o
 -17   2   6      899.07      855.93     19.36 o
 -16   2   6     1343.36     1334.23     26.38 o
 -15   2   6      902.47      941.08     19.86 o
 -14   2   6        2.11        2.64      3.52 o
 -13   2   6     1331.62     1283.27     24.32 o
 -12   2   6        8.09        9.29      2.97 o
 -11   2   6      188.78      170.08      6.27 o
 -10   2   6      324.40      329.51      6.78 o
  -9   2   6     2743.65     2691.23     56.07 o
  -8   2   6     3446.07     3508.97     38.77 o
  -7   2   6       11.29       23.01      5.82 o
  -6   2   6     8262.99     8576.49     92.03 o
  -5   2   6     1299.63     1250.78     14.61 o
  -4   2   6        6.57       15.33      1.55 o
  -3   2   6    14117.16    14400.43    153.27 o
  -2   2   6     1179.03     1125.14     18.54 o
  -1   2   6    15152.65    15226.32    212.59 o
   0   2   6     1030.87      905.98     12.85 o
   1   2   6     3613.10     3465.74     37.74 o
   2   2   6     3237.62     3397.79     42.44 o
   3   2   6      509.69      504.10      7.73 o
   4   2   6     2507.45     2289.91     25.46 o
   5   2   6     1297.30     1277.45     16.13 o
   6   2   6      616.36      570.28      8.28 o
   7   2   6     2754.21     2819.16     33.98 o
   8   2   6     1669.15     1583.89     25.83 o
   9   2   6     4400.63     4403.96     52.32 o
  10   2   6        0.96       11.97      3.18 o
  11   2   6      134.27      133.23      5.58 o
  12   2   6      507.85      519.70     10.00 o
  13   2   6     4601.67     4601.78     60.04 o
  14   2   6       19.35       20.57      3.51 o
  15   2   6      398.08      406.96     13.96 o
  16   2   6       27.20       38.99      6.70 o
  17   2   6      109.75      121.80      9.83 o
  18   2   6       24.08       38.18     12.73 o
 -18   3   6      492.32      490.15     18.97 o
 -17   3   6      139.01      152.23      8.17 o
 -16   3   6      413.55      379.72     11.73 o
 -15   3   6      969.31      914.09     19.85 o
 -14   3   6      413.71      378.51     13.94 o
 -13   3   6      688.51      639.66     14.91 o
 -12   3   6      111.82      125.17      7.02 o
 -11   3   6     3105.94     3091.47     51.57 o
 -10   3   6      628.31      615.43     11.75 o
  -9   3   6     7167.77     7149.05     89.36 o
  -8   3   6       18.94       19.62      4.21 o
  -7   3   6     8787.94     8752.93    115.89 o
  -6   3   6        1.57        9.89      1.66 o
  -5   3   6     5936.69     5783.53     66.48 o
  -4   3   6      365.45      299.01      4.79 o
  -3   3   6    17580.24    17933.48    190.79 o
  -2   3   6      210.68      200.64      3.89 o
  -1   3   6    21443.94    21720.59    230.53 o
   0   3   6     1001.08      945.78     11.43 o
   1   3   6    14806.59    15187.71    161.57 o
   2   3   6     4822.15     4932.39     53.44 o
   3   3   6    11590.24    11530.67    123.01 o
   4   3   6     1377.25     1339.64     16.69 o
   5   3   6     6078.57     5821.43     67.83 o
   6   3   6     1949.81     1903.11     41.91 o
   7   3   6     7229.79     7055.84     82.09 o
   8   3   6     4311.06     4276.95     55.09 o
   9   3   6     1562.63     1557.52     24.17 o
  10   3   6     2883.84     2935.20     42.60 o
  11   3   6      191.95      173.19      6.27 o
  12   3   6      491.20      457.16     10.29 o
  13   3   6      373.79      365.70      9.42 o
  14   3   6      814.90      856.96     16.29 o
  15   3   6       93.23       92.69      5.86 o
  16   3   6      945.98      953.07     20.33 o
  17   3   6       95.25      125.24      9.58 o
 -17   4   6      110.88      109.64     10.55 o
 -16   4   6       64.60       67.00      6.26 o
 -15   4   6       67.34       71.20      6.20 o
 -14   4   6      153.86      130.19      7.08 o
 -13   4   6       44.52       60.55      5.60 o
 -12   4   6      621.48      609.60     14.53 o
 -11   4   6      534.69      519.57     12.78 o
 -10   4   6      118.71      121.69      5.20 o
  -9   4   6        3.11        7.10      2.43 o
  -8   4   6      348.28      293.93      6.47 o
  -7   4   6      513.33      445.43      8.23 o
  -6   4   6      234.83      218.94      5.31 o
  -5   4   6      600.58      637.28     10.31 o
  -4   4   6     1492.85     1510.22     19.09 o
  -3   4   6      328.67      301.17      5.57 o
  -2   4   6      584.76      549.51      8.19 o
  -1   4   6      313.52      326.23      5.65 o
   0   4   6     2906.26     2884.31     35.94 o
   1   4   6       11.23       16.03      1.54 o
   2   4   6       54.05       56.22      2.44 o
   3   4   6      531.86      515.60      8.70 o
   4   4   6        0.67        3.05      1.62 o
   5   4   6       29.35       42.67      5.91 o
   6   4   6      714.25      655.38     10.62 o
   7   4   6      134.64      152.46      5.28 o
   8   4   6     1423.00     1443.92     22.70 o
   9   4   6      321.81      326.30      8.16 o
  10   4   6        8.13        6.79      2.97 o
  11   4   6      265.73      254.97      7.41 o
  12   4   6       11.83       25.19      4.29 o
  13   4   6       16.59       14.87      3.59 o
  14   4   6       67.22       78.55      5.41 o
  15   4   6      190.85      191.65      7.56 o
  16   4   6       35.21       31.30      4.98 o
 -16   5   6      144.92      137.00     16.47 o
 -15   5   6       37.19       36.84      5.46 o
 -14   5   6      172.88      173.10      8.31 o
 -13   5   6      202.01      203.32      8.66 o
 -12   5   6      147.89      164.62      7.64 o
 -11   5   6     1442.69     1357.19     27.23 o
 -10   5   6      128.26      132.60      5.64 o
  -9   5   6     1568.74     1427.87     21.06 o
  -8   5   6      123.72      112.42      5.12 o
  -7   5   6     1416.73     1487.83     21.56 o
  -6   5   6        4.58        8.21      2.47 o
  -5   5   6     4163.92     4047.76     52.10 o
  -4   5   6      420.79      395.99      7.88 o
  -3   5   6     1147.49     1112.42     15.08 o
  -2   5   6      886.10      842.36     13.54 o
  -1   5   6     6360.79     6362.10    108.32 o
   0   5   6        0.79       -2.04      2.10 o
   1   5   6     5987.99     5861.26     72.58 o
   2   5   6      106.67       98.13      4.54 o
   3   5   6      299.34      297.50      7.76 o
   4   5   6     1349.68     1276.43     26.96 o
   5   5   6     3967.76     3961.06     60.26 o
   6   5   6       26.76       41.57      5.28 o
   7   5   6      788.00      748.69     13.83 o
   8   5   6      599.46      581.80     11.83 o
   9   5   6     1178.80     1135.14     19.45 o
  10   5   6     1095.04     1013.09     18.06 o
  11   5   6      174.14      153.26      6.47 o
  12   5   6       62.10       61.11      4.94 o
  13   5   6       23.49       27.25      4.34 o
  14   5   6       78.26      101.32      6.99 o
  15   5   6      136.99      129.80      9.21 o
 -14   6   6       31.47       47.91     12.73 o
 -13   6   6       70.88       77.86      9.48 o
 -12   6   6      618.25      620.62     15.87 o
 -11   6   6      342.14      324.92     10.73 o
 -10   6   6     1017.68     1027.91     18.95 o
  -9   6   6     1043.95     1060.58     18.69 o
  -8   6   6      146.50      138.52      6.89 o
  -7   6   6       16.90       18.59      3.65 o
  -6   6   6     2344.64     2310.24     47.16 o
  -5   6   6      288.97      264.91      7.53 o
  -4   6   6      723.42      765.75     22.97 o
  -3   6   6       93.71       93.97      5.00 o
  -2   6   6      624.72      620.91     11.95 o
  -1   6   6       89.74       78.56      4.26 o
   0   6   6     3723.02     3851.13     54.22 o
   1   6   6       29.44       31.77      3.66 o
   2   6   6      356.59      339.26      8.29 o
   3   6   6      929.64      967.97     23.51 o
   4   6   6      345.31      302.17     11.35 o
   5   6   6      765.36      718.53     15.23 o
   6   6   6      622.73      615.43     13.83 o
   7   6   6      485.35      479.64     12.05 o
   8   6   6       38.07       62.28      5.42 o
   9   6   6     1944.01     1971.24     42.25 o
  10   6   6      203.19      169.71      7.92 o
  11   6   6      593.45      602.41     14.75 o
  12   6   6       17.85       27.16      5.29 o
  13   6   6      187.08      189.40     17.97 o
 -11   7   6        4.48        4.49      9.73 o
 -10   7   6       86.97       94.87      7.76 o
  -9   7   6       10.32       16.11      4.55 o
  -8   7   6       28.44       28.08      4.26 o
  -7   7   6       13.57       21.75      3.91 o
  -6   7   6       13.93       17.88      7.86 o
  -5   7   6       21.69       31.06      4.12 o
  -4   7   6      994.10     1021.78     18.24 o
  -3   7   6      100.93       98.45      6.17 o
  -2   7   6       58.39       72.71      5.42 o
  -1   7   6       22.31       34.81      4.55 o
   0   7   6      173.42      164.16      7.00 o
   1   7   6       58.22       62.82      4.61 o
   2   7   6       13.96       13.84      3.80 o
   3   7   6       13.43       14.56      3.92 o
   4   7   6       49.56       54.43      5.22 o
   5   7   6      371.99      379.87     10.83 o
   6   7   6        7.45       11.19      4.24 o
   7   7   6      151.65      151.92      7.57 o
   8   7   6      195.19      228.98      8.87 o
   9   7   6      201.62      182.66     17.22 o
  -5   8   6        3.41        6.04      8.61 o
  -4   8   6      129.15      135.66     10.84 o
  -3   8   6       40.05       40.98      5.60 o
  -2   8   6       88.49      101.11      7.00 o
  -1   8   6       23.70       29.79      5.31 o
   0   8   6       90.24      118.24      8.47 o
   1   8   6       33.04       44.43      7.89 o
   4   8   6        1.05        1.50      8.23 o
   5   8   6      227.52      273.25     18.72 o
 -19   1   7      108.65      101.84      9.19 o
 -18   1   7      122.11      112.18      8.85 o
 -17   1   7       15.72        8.08      5.32 o
 -16   1   7      656.35      652.87     16.09 o
 -15   1   7      455.23      446.68     10.82 o
 -14   1   7       35.13       33.71      3.84 o
 -13   1   7      626.39      639.26     12.81 o
 -12   1   7      159.23      117.19      4.59 o
 -11   1   7     3260.54     3325.82     44.20 o
 -10   1   7        9.08       15.11      3.38 o
  -9   1   7     2485.24     2715.61     32.71 o
  -8   1   7      796.44      872.43     12.82 o
  -7   1   7     2251.20     2341.85     28.33 o
  -6   1   7      654.49      699.65      9.47 o
  -5   1   7     9450.61    10162.32    116.97 o
  -4   1   7     5931.28     6343.63     73.40 o
  -3   1   7      805.25      815.48      9.59 o
  -2   1   7     3921.47     4352.11     46.91 o
  -1   1   7     5346.76     5647.84     73.19 o
   0   1   7     1076.17     1226.54     16.81 o
   1   1   7      191.23      172.58      7.15 o
   2   1   7     2077.30     2119.35     25.05 o
   3   1   7      404.22      367.39      7.72 o
   4   1   7    19253.16    19993.76    226.07 o
   5   1   7     6073.51     6066.72     65.44 o
   6   1   7       35.84       56.34      3.26 o
   7   1   7     4124.58     4127.34     45.20 o
   8   1   7     4365.54     4439.72     48.72 o
   9   1   7        9.07       13.23      1.88 o
  10   1   7     2030.08     1997.16     27.36 o
  11   1   7     2414.00     2484.47     33.61 o
  12   1   7      479.84      515.96      9.90 o
  13   1   7     2182.86     2187.88     38.16 o
  14   1   7      143.09      126.61      6.92 o
  15   1   7      350.55      344.48     10.93 o
  16   1   7       39.52       57.42      5.76 o
  17   1   7        8.68        6.50      5.08 o
  18   1   7      182.36      178.11      9.55 o
 -19   2   7       36.21       32.94     11.98 o
 -18   2   7       81.99       88.43      8.31 o
 -17   2   7      234.03      225.91      9.40 o
 -16   2   7        1.78       10.00      4.45 o
 -15   2   7        2.07        6.83      4.09 o
 -14   2   7       61.23       74.13      5.52 o
 -13   2   7      395.44      366.21     10.36 o
 -12   2   7        1.27        0.60      3.12 o
 -11   2   7     5783.59     5810.84     83.40 o
 -10   2   7      264.69      258.14      6.87 o
  -9   2   7      535.15      551.71      8.43 o
  -8   2   7      525.45      508.70      7.20 o
  -7   2   7     1233.36     1215.14     14.46 o
  -6   2   7        1.08        3.35      1.19 o
  -5   2   7     4837.74     4913.77     53.33 o
  -4   2   7      197.06      220.47      3.68 o
  -3   2   7     3414.96     3414.77     37.26 o
  -2   2   7     3654.19     3609.52     47.21 o
  -1   2   7     3510.28     3442.96     37.48 o
   0   2   7     5719.25     5971.96     64.19 o
   1   2   7      933.08      822.92     16.29 o
   2   2   7     1567.27     1558.05     18.76 o
   3   2   7     6519.57     6861.74     76.86 o
   4   2   7     5614.79     5864.16     63.17 o
   5   2   7     2557.64     2561.86     28.60 o
   6   2   7       87.06       80.34      2.73 o
   7   2   7       10.95       23.86      2.94 o
   8   2   7       21.32       29.07      2.53 o
   9   2   7     2524.24     2590.35     34.58 o
  10   2   7      117.89      118.90      4.53 o
  11   2   7      793.88      809.43     13.26 o
  12   2   7       34.07       38.88      3.48 o
  13   2   7      187.63      245.31     13.19 o
  14   2   7       62.06       72.75      5.83 o
  15   2   7       73.61       86.16      9.33 o
  16   2   7       17.42       20.42      6.27 o
  17   2   7      142.54      159.08     10.48 o
  18   2   7      160.23      169.50     14.02 o
 -18   3   7       29.42       47.81      8.19 o
 -17   3   7        8.73       12.71      4.83 o
 -16   3   7      145.40      157.34      8.06 o
 -15   3   7        3.73        8.61      4.37 o
 -14   3   7      468.34      475.43     12.67 o
 -13   3   7      330.83      298.95      9.72 o
 -12   3   7     1489.66     1516.73     28.12 o
 -11   3   7      472.58      485.90     12.04 o
 -10   3   7      384.71      391.33     10.24 o
  -9   3   7     1237.94     1194.53     17.45 o
  -8   3   7      559.47      566.01      9.52 o
  -7   3   7      445.98      490.00     10.06 o
  -6   3   7      747.75      716.83     10.33 o
  -5   3   7       98.03      123.25      4.19 o
  -4   3   7      413.34      474.78      6.64 o
  -3   3   7     3933.31     3989.64     43.69 o
  -2   3   7      940.50     1083.38     21.20 o
  -1   3   7      538.59      546.07      7.39 o
   0   3   7     2915.86     2908.43     32.20 o
   1   3   7     6172.67     6184.29     66.68 o
   2   3   7       30.86       27.80      2.32 o
   3   3   7     1610.55     1592.83     18.41 o
   4   3   7      958.78      951.83     13.49 o
   5   3   7       17.88       19.92      2.43 o
   6   3   7      258.71      219.51      5.08 o
   7   3   7     1211.36     1155.41     18.64 o
   8   3   7      650.96      640.03     10.73 o
   9   3   7       89.40       88.94      4.66 o
  10   3   7      870.49      836.58     16.91 o
  11   3   7      830.43      825.90     15.03 o
  12   3   7      664.53      677.77     13.27 o
  13   3   7        0.83        2.36      3.40 o
  14   3   7       10.20       20.54      3.93 o
  15   3   7      110.35       93.75      6.45 o
  16   3   7      243.91      270.78     10.28 o
  17   3   7        1.54       12.73      7.89 o
 -17   4   7        6.75       10.51      6.60 o
 -16   4   7      141.02      129.34      7.71 o
 -15   4   7      160.14      143.66      7.68 o
 -14   4   7        3.69        6.49      3.95 o
 -13   4   7     1236.21     1172.29     23.56 o
 -12   4   7      210.71      196.18      7.94 o
 -11   4   7      432.54      376.12     10.53 o
 -10   4   7      728.17      671.43     15.11 o
  -9   4   7      908.70      883.42     13.96 o
  -8   4   7      427.37      398.46      7.84 o
  -7   4   7     1954.83     1813.71     24.97 o
  -6   4   7       45.35       48.65      2.88 o
  -5   4   7     1901.89     1973.63     24.37 o
  -4   4   7      989.55      912.87     12.44 o
  -3   4   7     3648.62     3388.19     40.04 o
  -2   4   7      323.75      311.46      5.64 o
  -1   4   7     2194.45     2223.16     26.95 o
   0   4   7      101.73      121.35      3.92 o
   1   4   7     3610.38     3468.53     43.88 o
   2   4   7       23.06       33.53      1.89 o
   3   4   7      803.52      767.07     16.14 o
   4   4   7        2.93        3.39      1.65 o
   5   4   7      160.16      184.79      4.76 o
   6   4   7       62.52       58.76      3.61 o
   7   4   7     3198.16     3113.90     44.72 o
   8   4   7      187.64      203.63      9.06 o
   9   4   7      482.65      453.04      9.82 o
  10   4   7       42.71       56.58      4.21 o
  11   4   7       26.55       34.12      3.87 o
  12   4   7       72.32       87.84      5.78 o
  13   4   7      215.34      200.67      7.08 o
  14   4   7        7.25        4.92      3.65 o
  15   4   7       25.84       42.64      4.96 o
  16   4   7       33.34       40.03      7.14 o
 -16   5   7       23.32       38.93     11.98 o
 -15   5   7        7.39       19.46      5.62 o
 -14   5   7       21.38       26.50      4.97 o
 -13   5   7      118.09      138.35      7.64 o
 -12   5   7      423.34      422.55     12.75 o
 -11   5   7      168.95      189.90      8.02 o
 -10   5   7      305.09      283.30      8.20 o
  -9   5   7      205.34      197.64      6.72 o
  -8   5   7        3.16        3.05      2.64 o
  -7   5   7      878.80      914.34     14.52 o
  -6   5   7       51.74       50.58      3.39 o
  -5   5   7      477.15      486.70      9.08 o
  -4   5   7     1114.64     1034.15     14.30 o
  -3   5   7      445.11      434.61      7.54 o
  -2   5   7      618.89      608.28     11.94 o
  -1   5   7      132.92      154.55      5.02 o
   0   5   7       47.18       41.97      3.03 o
   1   5   7       54.51       62.64      3.84 o
   2   5   7     1608.55     1552.07     34.60 o
   3   5   7      221.45      187.46      5.74 o
   4   5   7      192.41      150.15      6.17 o
   5   5   7      616.68      573.44     12.53 o
   6   5   7        1.90       -0.96      2.65 o
   7   5   7       10.74       21.00      3.45 o
   8   5   7     1038.73      950.86     17.13 o
   9   5   7       22.30       25.99      4.04 o
  10   5   7        0.77        4.18      3.39 o
  11   5   7      160.62      145.85      6.28 o
  12   5   7       12.62       13.51      3.84 o
  13   5   7       48.00       62.77      5.28 o
  14   5   7       13.69       15.01      4.21 o
  15   5   7       57.76       64.38     13.48 o
 -13   6   7       35.61       36.25      8.19 o
 -12   6   7      157.08      174.26      8.69 o
 -11   6   7       75.87       75.92      6.21 o
 -10   6   7       15.31       16.04      4.34 o
  -9   6   7       32.06       42.49      4.60 o
  -8   6   7       80.15       76.25      5.05 o
  -7   6   7      351.60      308.57      9.37 o
  -6   6   7       83.62      119.06      5.74 o
  -5   6   7       23.31       25.85      3.59 o
  -4   6   7      108.23      101.81      5.08 o
  -3   6   7       63.61       73.02      5.00 o
  -2   6   7       33.05       39.30      3.93 o
  -1   6   7      881.79      799.76     20.64 o
   0   6   7       57.87      110.95      5.53 o
   1   6   7      445.53      423.12     11.32 o
   2   6   7        5.39        5.27      3.05 o
   3   6   7       15.50       29.65      4.17 o
   4   6   7        0.31       -2.06      3.73 o
   5   6   7       75.47       91.75      5.89 o
   6   6   7      185.99      194.28      7.49 o
   7   6   7      512.04      466.81     11.87 o
   8   6   7        6.87       18.05      4.53 o
   9   6   7       90.24      150.27      7.67 o
  10   6   7       12.15       18.47      5.00 o
  11   6   7       46.26       60.73      6.06 o
  12   6   7      253.21      258.29     11.34 o
  13   6   7        4.24        4.49      8.23 o
 -10   7   7        8.65        7.49      9.73 o
  -9   7   7       26.99       23.34      4.89 o
  -8   7   7        9.60        8.04      3.66 o
  -7   7   7      251.50      270.80      8.21 o
  -6   7   7       50.76       56.74      4.75 o
  -5   7   7      266.68      262.72      7.94 o
  -4   7   7       54.58       70.46      4.91 o
  -3   7   7       35.49       39.22      4.76 o
  -2   7   7        3.57        4.51      3.64 o
  -1   7   7       46.02       43.56      4.84 o
   0   7   7        9.29       13.86      4.01 o
   1   7   7       32.15       38.01      4.53 o
   2   7   7        6.51        7.83      3.64 o
   3   7   7      145.48      131.28      6.43 o
   4   7   7       74.66       85.10      5.97 o
   5   7   7       42.84       60.83      5.60 o
   6   7   7       35.15       47.02      5.22 o
   7   7   7      287.53      297.45      9.90 o
   8   7   7      143.29      165.04      8.04 o
  -5   8   7       22.80       30.36      7.89 o
  -4   8   7       14.57       20.59      7.41 o
  -3   8   7      175.16      207.76     12.67 o
  -2   8   7       15.12       19.49      9.36 o
  -1   8   7       99.28      109.30     14.22 o
   0   8   7      167.07      183.41     16.47 o
   3   8   7      139.99      159.46     14.97 o
   4   8   7       24.84       21.71      9.73 o
 -19   0   8      668.64      693.69     25.92 o
 -18   0   8      169.88      163.28     12.36 o
 -17   0   8     1321.22     1278.88     37.58 o
 -16   0   8      422.03      433.96     17.73 o
 -15   0   8     1061.74     1034.80     30.96 o
 -14   0   8     3616.27     3725.36     70.83 o
 -13   0   8     2519.91     2543.41     49.68 o
 -12   0   8       58.06       67.93      5.25 o
 -11   0   8      243.20      249.57      9.82 o
 -10   0   8     1590.59     1603.23     32.17 o
  -9   0   8     3023.08     3095.27     58.07 o
  -8   0   8     9464.32     9907.05    222.14 o
  -7   0   8      937.93      857.65     18.25 o
  -6   0   8     1686.49     1705.77     32.63 o
  -5   0   8     3325.54     3567.36     68.15 o
  -4   0   8    15643.63    15897.66    281.07 o
  -3   0   8      741.60      786.03     24.89 o
  -2   0   8    22272.13    22464.33    337.44 o
  -1   0   8     6528.56     6628.33    100.54 o
   0   0   8     5444.45     5648.28    134.07 o
   1   0   8    34375.52    35815.38   1429.50 o
   2   0   8    27945.85    26724.52    460.19 o
   3   0   8     8909.52     9181.21    159.45 o
   4   0   8     6518.95     6452.83     98.14 o
   5   0   8    11422.06    11473.05    173.34 o
   6   0   8     8559.03     9023.47    136.95 o
   7   0   8     5555.45     5629.14     86.50 o
   8   0   8       80.17       69.97      7.46 o
   9   0   8    13631.65    14342.22    216.80 o
  10   0   8       18.08       20.82      3.29 o
  11   0   8    10539.71    10656.83    232.54 o
  12   0   8     1155.44     1183.88     32.53 o
  13   0   8     3422.74     3443.60     85.34 o
  14   0   8       26.40       30.78      7.11 o
  15   0   8     1239.02     1206.89     34.36 o
  16   0   8       28.19       27.21      9.36 o
  17   0   8     1450.71     1540.98     43.08 o
  18   0   8       38.93       33.82     10.86 o
 -19   1   8       89.28      102.54      9.17 o
 -18   1   8      364.22      351.26     13.94 o
 -17   1   8       40.25       35.85      6.45 o
 -16   1   8       79.57       88.81      5.55 o
 -15   1   8      814.07      778.42     15.50 o
 -14   1   8      336.62      314.68      8.59 o
 -13   1   8      949.85      952.34     17.24 o
 -12   1   8        7.39        7.04      2.51 o
 -11   1   8        8.53       16.06      2.65 o
 -10   1   8       24.87       29.64      2.55 o
  -9   1   8     4980.26     4958.47    103.18 o
  -8   1   8     8173.86     8792.96    101.86 o
  -7   1   8     4174.16     4306.68     50.73 o
  -6   1   8      807.87      821.88     11.03 o
  -5   1   8     6435.02     6772.82     78.51 o
  -4   1   8     1452.98     1499.60     17.00 o
  -3   1   8     1250.07     1289.87     14.67 o
  -2   1   8      137.94      117.61      2.33 o
  -1   1   8     2770.52     2721.72     29.77 o
   0   1   8      713.81      690.53     10.29 o
   1   1   8    17840.58    18381.71    236.12 o
   2   1   8     1436.38     1441.14     17.59 o
   3   1   8       30.16       48.38      3.64 o
   4   1   8       41.64       80.43      4.69 o
   5   1   8      209.28      228.20      4.32 o
   6   1   8      406.74      417.11      5.95 o
   7   1   8     5436.42     5564.03     60.50 o
   8   1   8      639.83      640.59      8.70 o
   9   1   8       12.53       16.35      2.19 o
  10   1   8     1103.28     1093.12     16.45 o
  11   1   8        3.25       20.94      6.02 o
  12   1   8      735.35      761.19     14.24 o
  13   1   8       66.66       89.60      7.46 o
  14   1   8       16.12       19.33      4.49 o
  15   1   8       55.69       69.11      6.03 o
  16   1   8      420.39      428.21     16.64 o
  17   1   8       13.07       11.05      5.21 o
  18   1   8      127.44      143.15      9.07 o
 -19   2   8      250.48      251.54     21.71 o
 -18   2   8        7.20        4.54      5.69 o
 -17   2   8      212.53      223.71      9.47 o
 -16   2   8      282.99      296.50     10.24 o
 -15   2   8        2.91        8.69      4.54 o
 -14   2   8      237.21      240.60      8.57 o
 -13   2   8     1809.75     1726.17     31.40 o
 -12   2   8       61.66       69.10      5.94 o
 -11   2   8     1886.92     1892.71     29.75 o
 -10   2   8     1223.36     1222.68     18.10 o
  -9   2   8      164.95      176.83      4.77 o
  -8   2   8      195.63      170.03      4.89 o
  -7   2   8     1402.88     1342.20     15.93 o
  -6   2   8     1377.37     1382.36     16.11 o
  -5   2   8        3.60        6.10      1.19 o
  -4   2   8     3707.48     3878.22     42.32 o
  -3   2   8       75.21       77.27      3.15 o
  -2   2   8     5927.76     6034.70     76.18 o
  -1   2   8     1815.12     1677.41     21.09 o
   0   2   8     1117.97     1194.85     13.88 o
   1   2   8     5566.17     5749.23     65.01 o
   2   2   8       16.15       29.90      2.56 o
   3   2   8     6185.29     6266.18     70.58 o
   4   2   8    13123.27    13235.14    140.97 o
   5   2   8     1698.57     1646.94     18.95 o
   6   2   8      291.58      314.93      5.46 o
   7   2   8     3285.03     3208.10     53.75 o
   8   2   8       60.62       69.36      3.33 o
   9   2   8     2546.32     2528.67     33.81 o
  10   2   8      644.00      630.62     10.91 o
  11   2   8     1762.21     1750.49     24.93 o
  12   2   8      119.45      113.69      4.97 o
  13   2   8     4522.87     4434.61     63.69 o
  14   2   8        3.07       16.81      3.78 o
  15   2   8       65.06       72.87      7.44 o
  16   2   8       11.33       14.22      5.95 o
  17   2   8      116.98      134.75     10.06 o
  18   2   8        0.10       -4.44      8.19 o
 -18   3   8      275.52      256.16     22.08 o
 -17   3   8       65.04       77.56      6.76 o
 -16   3   8     1255.62     1168.52     31.12 o
 -15   3   8      772.02      730.17     17.20 o
 -14   3   8       89.12       84.29      6.11 o
 -13   3   8     2873.69     2908.39     49.82 o
 -12   3   8        8.28       25.14      4.65 o
 -11   3   8     2632.99     2606.15     44.37 o
 -10   3   8     2388.77     2437.28     41.55 o
  -9   3   8     6117.63     6199.44     86.21 o
  -8   3   8     1752.30     1607.09     20.30 o
  -7   3   8    12515.89    12658.93    143.40 o
  -6   3   8       68.58       78.30      3.35 o
  -5   3   8     8276.49     8389.01     95.60 o
  -4   3   8      759.72      747.10      9.59 o
  -3   3   8     8863.63     8950.87     96.11 o
  -2   3   8       40.27       39.67      1.97 o
  -1   3   8    19399.18    19719.21    209.47 o
   0   3   8       47.40       60.84      2.30 o
   1   3   8    16496.71    16571.44    188.01 o
   2   3   8     1464.58     1449.68     16.89 o
   3   3   8     3540.45     3499.69     38.60 o
   4   3   8     1057.57      996.09     16.53 o
   5   3   8     1028.02      880.74     18.25 o
   6   3   8     1804.46     1831.11     24.98 o
   7   3   8     3120.11     3078.90     46.42 o
   8   3   8     1275.05     1217.75     17.89 o
   9   3   8     1106.25     1114.55     16.88 o
  10   3   8     3515.47     3561.32     57.61 o
  11   3   8        2.62        6.99      3.31 o
  12   3   8      370.55      354.52      9.11 o
  13   3   8       57.72       87.14      5.41 o
  14   3   8      337.96      345.31      9.36 o
  15   3   8        4.93        8.36      4.44 o
  16   3   8      754.47      786.96     18.17 o
  17   3   8      312.09      312.52     16.67 o
 -17   4   8      292.65      265.01     20.96 o
 -16   4   8        4.98        6.22      4.61 o
 -15   4   8      315.27      284.45     10.44 o
 -14   4   8      229.78      227.48      8.95 o
 -13   4   8      109.24      106.29      6.51 o
 -12   4   8       27.37       27.18      4.47 o
 -11   4   8      300.68      298.08      9.40 o
 -10   4   8      663.31      609.30     14.17 o
  -9   4   8      932.03      920.95     16.10 o
  -8   4   8      726.28      721.74     11.88 o
  -7   4   8     1592.63     1446.90     20.52 o
  -6   4   8      368.93      358.91      6.38 o
  -5   4   8     1294.08     1204.23     15.83 o
  -4   4   8        3.40        9.05      2.42 o
  -3   4   8       36.26       28.69      2.17 o
  -2   4   8        1.58        5.89      1.65 o
  -1   4   8      151.82      139.28      5.25 o
   0   4   8     9815.02     9749.18    119.33 o
   1   4   8      153.31      146.68      3.54 o
   2   4   8      410.30      386.39      6.01 o
   3   4   8       12.97       17.10      1.80 o
   4   4   8      617.83      584.04      9.61 o
   5   4   8       74.76       80.57      3.93 o
   6   4   8      207.46      172.55      5.48 o
   7   4   8      547.62      523.48     10.49 o
   8   4   8     1259.49     1214.00     19.85 o
   9   4   8      580.57      556.97     11.37 o
  10   4   8      113.98      105.92      5.20 o
  11   4   8       93.57      105.06      5.32 o
  12   4   8       72.36       83.72      5.11 o
  13   4   8      233.95      207.62      7.42 o
  14   4   8       78.52       80.21      5.53 o
  15   4   8      352.24      350.26     11.18 o
  16   4   8       10.25       13.71      5.95 o
 -15   5   8        7.86        7.40      6.60 o
 -14   5   8       19.92       21.80      5.09 o
 -13   5   8     1214.50     1132.20     23.56 o
 -12   5   8        4.80       11.94      4.16 o
 -11   5   8     1828.52     1835.33     41.41 o
 -10   5   8      316.86      282.19      9.26 o
  -9   5   8      915.83      851.78     15.68 o
  -8   5   8      337.35      321.01      7.46 o
  -7   5   8     1945.43     1949.85     29.85 o
  -6   5   8      167.99      156.75      5.13 o
  -5   5   8     3084.07     3031.29     42.11 o
  -4   5   8       43.95       52.55      3.01 o
  -3   5   8     1234.64     1221.31     16.36 o
  -2   5   8      563.44      510.64      9.04 o
  -1   5   8     4802.62     4853.09     78.51 o
   0   5   8     1718.77     1669.95     22.79 o
   1   5   8     3734.48     3814.16     69.61 o
   2   5   8      689.51      709.51     12.65 o
   3   5   8     1483.20     1431.05     24.74 o
   4   5   8      460.25      422.39     10.20 o
   5   5   8       74.44       77.04      5.04 o
   6   5   8        9.53       10.95      2.99 o
   7   5   8       33.86       37.87      3.86 o
   8   5   8      873.03      849.44     15.57 o
   9   5   8      889.83      851.20     15.91 o
  10   5   8       60.67       57.30      4.81 o
  11   5   8        0.17        2.44      3.37 o
  12   5   8       70.66       69.35      5.00 o
  13   5   8      203.24      230.37      8.89 o
  14   5   8       75.87       84.17      5.94 o
 -13   6   8        2.02        5.99      6.35 o
 -12   6   8     1149.08     1124.45     32.20 o
 -11   6   8      120.97      126.64      7.26 o
 -10   6   8      215.34      216.46      8.69 o
  -9   6   8      218.44      218.74      9.49 o
  -8   6   8      492.85      494.93     14.56 o
  -7   6   8      268.29      249.04      7.60 o
  -6   6   8     2200.08     2268.56     46.32 o
  -5   6   8        2.06        3.54      3.13 o
  -4   6   8       19.14       26.29      3.59 o
  -3   6   8     1868.88     1892.12     45.27 o
  -2   6   8     1281.49     1280.04     18.75 o
  -1   6   8       28.17       20.73      3.59 o
   0   6   8     3533.91     3592.01     66.77 o
   1   6   8       81.94       88.99      4.94 o
   2   6   8      597.26      584.99     13.15 o
   3   6   8     2230.07     2207.48     36.89 o
   4   6   8      101.22       99.12      5.89 o
   5   6   8      860.66      791.56     19.13 o
   6   6   8      143.63      145.86      6.90 o
   7   6   8      955.84      913.70     29.61 o
   8   6   8      698.77      721.63     16.96 o
   9   6   8     2200.53     2265.22     54.35 o
  10   6   8      210.58      217.23     12.53 o
  11   6   8      504.03      528.23     13.83 o
  12   6   8      128.18      163.95     17.97 o
 -10   7   8       48.73       43.42     12.73 o
  -9   7   8      129.46      118.74      8.76 o
  -8   7   8      185.13      180.90      7.94 o
  -7   7   8       52.18       61.19      5.00 o
  -6   7   8       10.89        9.90      3.54 o
  -5   7   8       26.20       41.29      4.84 o
  -4   7   8       74.23       83.65      5.20 o
  -3   7   8        0.16       -0.06      3.64 o
  -2   7   8       66.88       76.77      5.60 o
  -1   7   8       12.88       19.91      4.09 o
   0   7   8       12.60       17.19      5.65 o
   1   7   8      201.99      184.19      7.37 o
   2   7   8      212.23      211.68      7.92 o
   3   7   8       89.74      110.35      6.43 o
   4   7   8      232.55      227.29      8.39 o
   5   7   8      121.88      120.81      6.80 o
   6   7   8       16.02       14.73      4.53 o
   7   7   8       33.75       46.26      5.67 o
   8   7   8      187.07      188.32      9.79 o
  -5   8   8       37.61       51.25      8.72 o
  -4   8   8      113.55      135.06     10.84 o
  -3   8   8      105.68      100.32     14.22 o
  -2   8   8       50.57       54.65     11.98 o
  -1   8   8      242.29      208.12     17.97 o
   3   8   8       87.80      104.06     13.48 o
   4   8   8        1.67       11.23      8.98 o
 -19   1   9       87.61       93.58     10.84 o
 -18   1   9      164.90      134.38      9.49 o
 -17   1   9        9.13       24.08      6.02 o
 -16   1   9      591.83      567.07     12.87 o
 -15   1   9       91.05       90.65      5.60 o
 -14   1   9      135.76      123.22      5.80 o
 -13   1   9      229.06      203.57      6.80 o
 -12   1   9       18.34       29.49      7.63 o
 -11   1   9     2284.08     2188.75     30.32 o
 -10   1   9       88.02       93.11      3.92 o
  -9   1   9     2497.41     2447.62     33.08 o
  -8   1   9      306.26      345.39      8.13 o
  -7   1   9     5122.21     5208.75     66.99 o
  -6   1   9      121.94      131.77      4.00 o
  -5   1   9      430.06      424.21      7.21 o
  -4   1   9     1828.38     1834.15     22.27 o
  -3   1   9        1.30        9.01      1.53 o
  -2   1   9     5717.21     5887.91     75.05 o
  -1   1   9     6670.10     6403.78     74.09 o
   0   1   9      311.92      323.38      6.72 o
   1   1   9     4919.85     4829.53     65.55 o
   2   1   9     2150.04     2374.28     30.71 o
   3   1   9     4973.46     5076.49     58.57 o
   4   1   9     9308.43     9009.80    102.78 o
   5   1   9     4607.46     4471.74     52.10 o
   6   1   9     3268.15     3361.52     37.18 o
   7   1   9     2071.09     2040.62     25.13 o
   8   1   9        1.71        6.35      1.68 o
   9   1   9       45.53       51.85      3.43 o
  10   1   9      238.03      254.52      9.26 o
  11   1   9     1315.25     1317.58     21.49 o
  12   1   9      904.88      961.00     17.12 o
  13   1   9     3069.51     3122.65     52.50 o
  14   1   9      241.86      237.81      9.10 o
  15   1   9      130.08      134.50      7.78 o
  16   1   9      101.79      100.57      7.42 o
  17   1   9        4.49        6.67      5.02 o
  18   1   9      286.64      280.76     13.51 o
 -18   2   9       42.41       36.34      7.17 o
 -17   2   9      853.02      813.79     18.94 o
 -16   2   9      281.84      271.06      9.78 o
 -15   2   9      119.54      107.87      6.66 o
 -14   2   9       69.52       77.67      5.89 o
 -13   2   9      509.83      474.98     12.33 o
 -12   2   9       45.22       43.02      4.47 o
 -11   2   9     1262.58     1224.13     20.65 o
 -10   2   9      284.53      295.62      6.61 o
  -9   2   9      636.46      633.45     10.58 o
  -8   2   9      432.20      441.59      7.82 o
  -7   2   9     4366.17     4554.70     49.78 o
  -6   2   9     1671.99     1742.30     20.02 o
  -5   2   9       16.69       21.07      1.41 o
  -4   2   9     1177.55     1302.26     15.19 o
  -3   2   9     3065.41     3205.50     40.57 o
  -2   2   9       22.17       31.96      1.91 o
  -1   2   9     6587.38     6553.96     92.68 o
   0   2   9      279.33      323.54      4.77 o
   1   2   9       34.20       35.90      2.08 o
   2   2   9       89.54       90.48      5.90 o
   3   2   9      793.16      777.62      9.78 o
   4   2   9      964.61      975.97     12.85 o
   5   2   9     1032.78     1007.96     13.27 o
   6   2   9       55.06       50.13      2.73 o
   7   2   9        7.46       19.56      2.80 o
   8   2   9      932.14      908.02     15.49 o
   9   2   9      307.99      301.69      6.73 o
  10   2   9      778.82      785.97     13.05 o
  11   2   9       73.82       84.81      4.56 o
  12   2   9      101.10       91.73      5.08 o
  13   2   9      221.83      251.90     12.31 o
  14   2   9      962.55      961.50     17.78 o
  15   2   9        5.27        4.90      5.39 o
  16   2   9        3.18        1.46      5.72 o
  17   2   9      161.62      167.84     11.17 o
 -18   3   9       85.47      107.87     10.55 o
 -17   3   9       37.43       41.45      5.92 o
 -16   3   9       38.68       57.95      6.06 o
 -15   3   9       80.36       83.41      6.42 o
 -14   3   9        4.14        6.14      4.24 o
 -13   3   9       21.30       54.53      5.50 o
 -12   3   9      344.58      320.18      9.81 o
 -11   3   9       54.14       65.59      5.12 o
 -10   3   9        4.08       12.94      4.11 o
  -9   3   9        1.56       17.53      4.65 o
  -8   3   9      534.19      504.95      8.91 o
  -7   3   9     1149.61     1115.13     14.80 o
  -6   3   9       85.45       91.67      3.61 o
  -5   3   9      388.25      369.89      6.24 o
  -4   3   9     2977.80     2993.25     33.35 o
  -3   3   9     1341.37     1269.59     15.35 o
  -2   3   9      469.79      455.13      8.06 o
  -1   3   9     2752.94     2763.60     30.84 o
   0   3   9      376.10      325.44      5.14 o
   1   3   9      126.54       91.43      3.03 o
   2   3   9       34.30       37.72      1.91 o
   3   3   9        8.22       18.94      1.81 o
   4   3   9       16.81       11.98      5.24 o
   5   3   9     4917.65     5013.75     63.81 o
   6   3   9      118.43      106.88      8.96 o
   7   3   9      707.92      655.07     10.87 o
   8   3   9       33.39       38.02      3.00 o
   9   3   9      241.61      229.27      6.79 o
  10   3   9       10.39       15.57      3.40 o
  11   3   9     1189.27     1131.09     19.22 o
  12   3   9       52.64       89.14      5.77 o
  13   3   9        9.34       11.66      4.17 o
  14   3   9       13.16       19.02      4.54 o
  15   3   9        2.67        0.14      4.32 o
  16   3   9      264.36      237.04     12.06 o
  17   3   9        0.85       -1.12      7.94 o
 -17   4   9       93.66       87.59     14.97 o
 -16   4   9       32.54       22.69      5.35 o
 -15   4   9      775.01      743.24     17.81 o
 -14   4   9      104.90      116.47      6.89 o
 -13   4   9        5.26       15.69      4.37 o
 -12   4   9       84.76       83.26      5.85 o
 -11   4   9     1261.09     1222.55     23.90 o
 -10   4   9        0.56        7.31      3.54 o
  -9   4   9     2694.48     2618.63     47.33 o
  -8   4   9     1339.87     1279.79     20.77 o
  -7   4   9      379.30      336.46      6.95 o
  -6   4   9        0.48        4.52      2.22 o
  -5   4   9     1446.80     1453.51     23.47 o
  -4   4   9        2.36        4.16      1.73 o
  -3   4   9      305.46      301.94      5.60 o
  -2   4   9      832.89      802.18     11.17 o
  -1   4   9      853.25      832.53     11.53 o
   0   4   9      198.77      205.68      6.17 o
   1   4   9     3748.28     3716.03     44.36 o
   2   4   9     1395.97     1330.02     17.19 o
   3   4   9       30.20       40.82      4.02 o
   4   4   9       78.39       89.00      5.01 o
   5   4   9      361.63      336.94      7.55 o
   6   4   9        4.03       10.93      3.64 o
   7   4   9      497.08      491.88     10.10 o
   8   4   9       28.28       43.38      3.77 o
   9   4   9      145.84      145.73      5.81 o
  10   4   9       99.03      100.67      5.17 o
  11   4   9       12.28       11.94      3.71 o
  12   4   9       88.91       88.89      5.24 o
  13   4   9       84.11       94.43      5.63 o
  14   4   9       10.08       16.36      4.25 o
  15   4   9       65.75       90.03      6.97 o
  16   4   9      303.65      331.64     20.96 o
 -15   5   9       48.43       46.07      8.47 o
 -14   5   9       57.54       54.62      5.88 o
 -13   5   9        6.39       23.73      4.93 o
 -12   5   9        9.96        6.98      4.05 o
 -11   5   9      123.47      130.82      9.08 o
 -10   5   9      324.85      294.04      9.54 o
  -9   5   9       46.76       64.84      5.31 o
  -8   5   9      815.14      784.64     17.75 o
  -7   5   9       52.95       70.00      3.97 o
  -6   5   9        3.39        9.36      2.64 o
  -5   5   9       86.60       96.35      4.33 o
  -4   5   9        7.30       11.18      2.25 o
  -3   5   9       22.18       29.78      2.59 o
  -2   5   9      148.88      160.74      4.98 o
  -1   5   9      351.62      352.87      7.90 o
   0   5   9      785.06      804.09     12.65 o
   1   5   9      264.71      270.97      8.38 o
   2   5   9      344.15      297.97      8.22 o
   3   5   9       90.58       87.49      5.51 o
   4   5   9       29.74       31.68      3.83 o
   5   5   9       22.07       15.55      3.42 o
   6   5   9      477.50      475.83     10.09 o
   7   5   9      450.00      437.89     10.04 o
   8   5   9      108.96      124.73      5.81 o
   9   5   9      630.75      620.14     12.77 o
  10   5   9       23.53       14.62      3.72 o
  11   5   9        2.00       -1.44      3.31 o
  12   5   9      154.82      157.03      6.76 o
  13   5   9        1.59        2.94      3.99 o
  14   5   9       31.22       54.34      8.72 o
 -13   6   9       59.71       66.84      8.95 o
 -12   6   9      116.17      152.18      8.12 o
 -11   6   9       99.05       92.63      6.69 o
 -10   6   9       18.38       24.26      4.84 o
  -9   6   9       26.13       27.87      5.51 o
  -8   6   9      236.38      240.13      9.51 o
  -7   6   9      441.91      417.19     11.43 o
  -6   6   9       99.28      120.51      5.89 o
  -5   6   9       11.91       16.82      3.54 o
  -4   6   9       71.92       73.17      4.48 o
  -3   6   9       12.10       28.18      3.61 o
  -2   6   9      205.73      220.67      6.23 o
  -1   6   9       45.16       52.68      6.67 o
   0   6   9      111.08      131.59      8.44 o
   1   6   9      207.07      218.54     11.87 o
   2   6   9      222.93      244.88      8.22 o
   3   6   9        6.10       15.87      4.17 o
   4   6   9       54.16       62.61      5.12 o
   5   6   9      127.57      125.55      6.43 o
   6   6   9      229.36      187.70      7.73 o
   7   6   9        2.14       14.32      4.55 o
   8   6   9        0.26        7.49      4.97 o
   9   6   9       23.73       52.97      5.89 o
  10   6   9        8.75       14.20      4.93 o
  11   6   9      271.37      280.47     10.10 o
  12   6   9       73.41       82.35     14.22 o
  -9   7   9        4.55        9.83      5.59 o
  -8   7   9       50.95       64.28      5.93 o
  -7   7   9        0.03        1.45      4.09 o
  -6   7   9        3.43        5.26      3.61 o
  -5   7   9      130.88      152.56      7.10 o
  -4   7   9       14.94       18.69      4.37 o
  -3   7   9       63.89       65.26      5.60 o
  -2   7   9       28.16       25.51      4.49 o
  -1   7   9      150.33      151.87      8.31 o
   0   7   9      303.69      304.91     10.52 o
   1   7   9      215.31      231.87     11.56 o
   2   7   9      142.02      125.10      6.72 o
   3   7   9      258.81      247.56      9.83 o
   4   7   9       42.41       49.34      5.33 o
   5   7   9        6.23        9.15      4.37 o
   6   7   9      150.41      176.21      8.04 o
   7   7   9      142.22      142.04      7.67 o
   8   7   9      102.70      115.29     15.72 o
  -4   8   9       41.23       50.91     11.98 o
  -3   8   9      192.79      216.35     17.97 o
  -2   8   9        0.49       -2.25      8.98 o
   3   8   9       65.77       79.35     12.73 o
 -19   0  10     1039.26      974.71     45.67 o
 -18   0  10       16.84       21.35      7.55 o
 -17   0  10      258.79      238.46     13.76 o
 -16   0  10      383.26      412.80     17.44 o
 -15   0  10       86.14       99.70     12.73 o
 -14   0  10     1955.47     2001.14     72.89 o
 -13   0  10     2849.76     2818.48     54.76 o
 -12   0  10     2211.86     2086.89     41.53 o
 -11   0  10      536.05      535.45     14.22 o
 -10   0  10     2917.57     2889.74     54.91 o
  -9   0  10      555.79      583.10     18.00 o
  -8   0  10      467.06      514.53     12.66 o
  -7   0  10     1427.54     1389.17     31.87 o
  -6   0  10    10898.06    11176.30    198.84 o
  -5   0  10     3410.63     3736.39     84.70 o
  -4   0  10    35208.57    35913.73    632.43 o
  -3   0  10     4020.45     4461.58     80.78 o
  -2   0  10     6291.65     5964.04    108.81 o
  -1   0  10    10861.87    10950.38    274.24 o
   0   0  10     7775.25     7908.58    138.00 o
   1   0  10      948.39      843.05     25.43 o
   2   0  10    17741.27    17941.50    309.15 o
   3   0  10    10907.34    10802.54    163.09 o
   4   0  10     8566.58     8150.37    123.72 o
   5   0  10    49572.52    50758.87    760.43 o
   6   0  10     2806.23     2555.29     40.67 o
   7   0  10     1843.63     1898.74     31.06 o
   8   0  10      874.75      870.92     18.75 o
   9   0  10     2825.34     2872.51     53.23 o
  10   0  10     4971.42     5041.18     90.82 o
  11   0  10     8380.49     8589.40    188.85 o
  12   0  10        0.63        8.33      5.67 o
  13   0  10     2334.15     2296.31     56.76 o
  14   0  10      662.37      641.60     22.23 o
  15   0  10      788.94      758.92     25.14 o
  16   0  10      294.19      263.31     14.49 o
  17   0  10      477.49      458.55     20.09 o
  18   0  10       10.29       -0.13      7.34 o
 -19   1  10       48.60       50.16     12.73 o
 -18   1  10       49.52       47.84      7.17 o
 -17   1  10       30.88       40.50      6.62 o
 -16   1  10       18.17       24.36      4.18 o
 -15   1  10      438.01      419.35     10.57 o
 -14   1  10     1093.74     1034.04     18.70 o
 -13   1  10      150.74      144.34      5.92 o
 -12   1  10       77.46       78.68      4.24 o
 -11   1  10     3448.25     3490.58     46.63 o
 -10   1  10        0.22        3.67      2.05 o
  -9   1  10     1146.41     1125.72     16.81 o
  -8   1  10     1130.95     1106.23     16.30 o
  -7   1  10       18.90       12.68      1.97 o
  -6   1  10      226.85      246.19      5.23 o
  -5   1  10    10419.73    10965.19    138.04 o
  -4   1  10       71.12       69.68      2.93 o
  -3   1  10       32.86       31.60      4.13 o
  -2   1  10      477.78      467.27      7.75 o
  -1   1  10     3364.04     3619.94     39.49 o
   0   1  10      715.18      721.59      9.64 o
   1   1  10     4889.50     5010.52     58.37 o
   2   1  10       32.61       38.22      2.06 o
   3   1  10      738.64      682.13      9.38 o
   4   1  10     4388.58     4399.52     51.29 o
   5   1  10       28.55       24.16      1.76 o
   6   1  10      331.17      335.53      5.84 o
   7   1  10      124.23      126.02      4.00 o
   8   1  10      716.99      715.29     11.52 o
   9   1  10        6.33        8.11      2.56 o
  10   1  10     1729.51     1699.55     26.52 o
  11   1  10      133.74      123.39      5.54 o
  12   1  10        6.84        8.69      3.41 o
  13   1  10      239.73      276.81     14.53 o
  14   1  10      392.21      366.98     11.48 o
  15   1  10      169.05      180.99      8.56 o
  16   1  10      499.38      525.57     14.68 o
  17   1  10       34.29       36.61      6.03 o
  18   1  10       42.83       47.86      8.13 o
 -18   2  10       32.99       37.26      5.85 o
 -17   2  10       23.99       39.07      5.54 o
 -16   2  10       31.16       54.10      5.67 o
 -15   2  10       64.49       79.26      6.20 o
 -14   2  10     1038.91      957.54     20.09 o
 -13   2  10      456.41      434.64     11.75 o
 -12   2  10      557.68      541.33     12.96 o
 -11   2  10      986.67     1035.26     18.11 o
 -10   2  10      144.02      133.42      4.63 o
  -9   2  10     1691.06     1723.42     24.34 o
  -8   2  10      190.15      218.42      6.89 o
  -7   2  10     1103.43     1109.87     30.84 o
  -6   2  10     2132.13     2243.30     27.43 o
  -5   2  10      262.54      287.03      5.06 o
  -4   2  10     9234.03     9321.12     99.81 o
  -3   2  10     7263.64     7729.91     89.10 o
  -2   2  10     3752.82     3447.06     51.68 o
  -1   2  10       49.60       56.61      3.78 o
   0   2  10      300.10      335.44      5.91 o
   1   2  10     1129.51     1100.30     13.78 o
   2   2  10     3446.05     3418.77     37.62 o
   3   2  10    12062.44    11874.62    135.26 o
   4   2  10     9531.49     9280.84    106.34 o
   5   2  10     4131.18     4239.75     49.80 o
   6   2  10      177.35      141.76      4.60 o
   7   2  10     3886.35     3732.53     48.37 o
   8   2  10      154.86      156.90      4.91 o
   9   2  10       74.58       73.59      3.81 o
  10   2  10     1579.00     1541.09     22.29 o
  11   2  10     2536.76     2638.54     39.36 o
  12   2  10       11.58       10.76      3.50 o
  13   2  10     1512.05     1511.90     25.01 o
  14   2  10      177.03      184.87      8.34 o
  15   2  10        7.86        2.30      5.39 o
  16   2  10       30.13       27.22      6.83 o
  17   2  10      158.29      170.89     14.60 o
 -18   3  10       77.91       98.07     13.48 o
 -17   3  10      382.84      416.90     13.12 o
 -16   3  10      649.75      595.29     15.47 o
 -15   3  10      285.81      294.70     10.36 o
 -14   3  10     1773.83     1643.81     31.17 o
 -13   3  10     3575.62     3521.86     59.35 o
 -12   3  10      333.58      338.58     10.07 o
 -11   3  10     2973.38     2955.30     50.05 o
 -10   3  10       56.61       61.36      4.84 o
  -9   3  10     4034.62     4075.18     66.31 o
  -8   3  10     1810.76     1878.57     28.62 o
  -7   3  10     5900.39     5955.35     68.89 o
  -6   3  10      511.96      469.45      7.46 o
  -5   3  10     6455.11     6342.36     89.11 o
  -4   3  10      106.74      118.16      3.30 o
  -3   3  10     7216.96     7304.32     78.87 o
  -2   3  10      355.64      329.16      5.77 o
  -1   3  10     2693.33     2603.68     29.24 o
   0   3  10       45.20       44.93      3.86 o
   1   3  10     6979.56     7140.57     81.44 o
   2   3  10      975.29      999.34     12.34 o
   3   3  10     3297.06     3165.62     37.71 o
   4   3  10     1576.55     1513.86     27.62 o
   5   3  10       21.05       34.78      2.62 o
   6   3  10     2774.09     2712.14     35.91 o
   7   3  10      231.67      221.28      5.71 o
   8   3  10     2303.99     2307.33     31.43 o
   9   3  10      190.56      195.61      6.98 o
  10   3  10     2053.57     2012.31     30.71 o
  11   3  10        0.19        9.34      4.61 o
  12   3  10     1004.89      996.93     17.94 o
  13   3  10      835.22      894.28     18.80 o
  14   3  10      686.77      688.00     16.04 o
  15   3  10       71.27       89.01      6.72 o
  16   3  10      667.06      665.57     19.81 o
 -16   4  10       10.43        7.17      4.91 o
 -15   4  10      439.15      441.46     13.40 o
 -14   4  10        3.27        6.17      4.29 o
 -13   4  10       74.98       76.19      5.97 o
 -12   4  10      309.69      302.22      9.89 o
 -11   4  10      580.37      593.50     14.28 o
 -10   4  10      357.28      332.25      9.81 o
  -9   4  10      775.32      751.19     16.16 o
  -8   4  10       51.52       51.95      4.39 o
  -7   4  10      582.06      573.61      9.90 o
  -6   4  10     2146.99     2139.53     26.56 o
  -5   4  10       51.99       53.95      2.81 o
  -4   4  10      104.06       96.11      3.26 o
  -3   4  10      382.50      373.24      6.53 o
  -2   4  10      313.69      299.22      5.72 o
  -1   4  10      163.79      172.29      4.26 o
   0   4  10     3387.03     3311.05     47.95 o
   1   4  10       47.20       56.48      2.59 o
   2   4  10      834.64      774.95     11.05 o
   3   4  10      553.08      495.39      8.76 o
   4   4  10      810.61      725.07     12.77 o
   5   4  10       41.21       57.30      3.94 o
   6   4  10       97.22      104.24      5.15 o
   7   4  10        1.81        4.94      2.80 o
   8   4  10      424.38      416.92      9.42 o
   9   4  10      754.84      676.78     13.09 o
  10   4  10       25.37       32.89      3.96 o
  11   4  10      250.72      222.16      8.18 o
  12   4  10        1.13        6.81      3.50 o
  13   4  10       13.92       11.35      3.89 o
  14   4  10        0.16        1.08      4.24 o
  15   4  10      179.07      213.12      9.40 o
 -15   5  10      108.10      111.54     15.72 o
 -14   5  10        7.02        3.66      4.53 o
 -13   5  10      611.43      632.46     17.11 o
 -12   5  10      357.80      344.75     10.94 o
 -11   5  10      340.86      349.30     12.21 o
 -10   5  10      210.55      206.95      8.14 o
  -9   5  10     2066.87     1993.05     35.69 o
  -8   5  10      223.87      210.48      6.99 o
  -7   5  10     2382.48     2370.05     48.37 o
  -6   5  10      482.39      489.61      9.37 o
  -5   5  10      102.25      112.59      4.48 o
  -4   5  10       91.63       86.90      5.75 o
  -3   5  10     1132.98     1154.27     15.77 o
  -2   5  10      341.31      308.82      6.25 o
  -1   5  10     3418.81     3473.43     55.04 o
   0   5  10       12.95       23.00      4.21 o
   1   5  10        4.22        9.81      3.34 o
   2   5  10      343.62      325.92      8.70 o
   3   5  10      448.26      422.18     10.18 o
   4   5  10      292.33      258.20      7.85 o
   5   5  10        0.93       -1.46      2.96 o
   6   5  10      651.89      608.94     12.10 o
   7   5  10       77.10       76.38      4.72 o
   8   5  10     1360.44     1331.56     24.73 o
   9   5  10       12.31       20.76      4.04 o
  10   5  10       59.70       58.66      4.77 o
  11   5  10       94.43       97.45      5.80 o
  12   5  10      228.09      247.99      9.35 o
  13   5  10        6.79       11.49      4.26 o
 -13   6  10        1.75       10.48      8.98 o
 -12   6  10      617.51      622.61     19.34 o
 -11   6  10       46.63       41.86      5.58 o
 -10   6  10      226.13      223.96      8.97 o
  -9   6  10       20.09       18.24      4.65 o
  -8   6  10     1397.12     1414.77     72.91 o
  -7   6  10      205.41      222.71     11.45 o
  -6   6  10     1036.11     1030.17     19.16 o
  -5   6  10      235.66      224.53      7.64 o
  -4   6  10      335.52      352.26      8.75 o
  -3   6  10      696.62      671.66     21.85 o
  -2   6  10     2327.68     2433.28     49.46 o
  -1   6  10      290.30      271.80     11.02 o
   0   6  10     1121.77     1121.27     21.01 o
   1   6  10     1819.39     1795.99     30.91 o
   2   6  10     1164.11     1140.08     21.48 o
   3   6  10      690.26      662.73     14.58 o
   4   6  10      721.79      724.19     21.50 o
   5   6  10      656.86      686.82     15.14 o
   6   6  10       58.23       61.03      5.51 o
   7   6  10     1901.00     1869.70     34.69 o
   8   6  10      494.57      478.04     17.07 o
   9   6  10      801.71      755.67     19.56 o
  10   6  10       36.38       40.73      5.79 o
  11   6  10      284.69      305.44     21.71 o
  12   6  10        4.59       12.73     11.23 o
  -9   7  10       58.54       74.04      9.25 o
  -8   7  10      263.47      273.99     11.95 o
  -7   7  10       50.87       59.62      5.76 o
  -6   7  10       29.08       37.06      5.04 o
  -5   7  10       47.86       68.33      5.60 o
  -4   7  10      110.40      117.58      6.62 o
  -3   7  10      213.48      212.79      9.49 o
  -2   7  10       18.61       21.71      5.19 o
  -1   7  10        0.14        1.96      4.60 o
   0   7  10        0.21        7.76      3.86 o
   1   7  10       42.62       47.97      5.12 o
   2   7  10      112.32      118.68      6.71 o
   3   7  10      635.59      638.14     21.41 o
   4   7  10      169.05      159.93      7.56 o
   5   7  10       77.94       98.43      6.52 o
   6   7  10       91.72       94.81      6.78 o
   7   7  10        5.58       10.77      6.82 o
 -19   1  11       38.78       46.41     12.73 o
 -18   1  11        6.90        4.51      5.59 o
 -17   1  11      113.10      107.48      8.49 o
 -16   1  11       75.85       77.26      5.32 o
 -15   1  11      876.22      850.04     16.58 o
 -14   1  11      464.32      412.63     10.13 o
 -13   1  11       56.36       51.41      4.84 o
 -12   1  11     1392.40     1384.90     20.81 o
 -11   1  11      129.14      148.15      7.78 o
 -10   1  11      126.60      136.04      4.62 o
  -9   1  11      108.62       95.82      5.08 o
  -8   1  11        9.27       13.77      2.12 o
  -7   1  11     3006.81     3089.21     44.32 o
  -6   1  11     2781.60     2918.33     38.57 o
  -5   1  11     3710.67     3804.68     49.46 o
  -4   1  11     7844.83     8043.83     86.22 o
  -3   1  11      227.02      206.99      3.62 o
  -2   1  11     2882.26     2810.43     34.25 o
  -1   1  11     1713.47     1694.05     19.19 o
   0   1  11     1414.49     1529.32     18.96 o
   1   1  11     1632.07     1597.61     24.66 o
   2   1  11    11534.25    11680.39    143.40 o
   3   1  11     1434.92     1420.41     17.89 o
   4   1  11     4146.89     4019.20     47.13 o
   5   1  11     1978.71     1978.86     24.37 o
   6   1  11      555.22      514.51      7.97 o
   7   1  11      108.02      120.12      3.59 o
   8   1  11     3416.95     3357.43     43.91 o
   9   1  11      142.32      155.56      8.52 o
  10   1  11      381.85      368.02      8.74 o
  11   1  11      946.80      967.57     17.07 o
  12   1  11      308.37      314.19     10.24 o
  13   1  11      583.43      572.00     14.38 o
  14   1  11      450.09      489.20     13.43 o
  15   1  11      147.51      162.46      8.30 o
  16   1  11       73.25       79.51      6.90 o
  17   1  11      150.77      149.32      8.87 o
 -18   2  11      267.00      257.00     11.74 o
 -17   2  11       58.30       53.61      5.94 o
 -16   2  11      344.94      332.49     11.07 o
 -15   2  11      420.75      396.84     11.75 o
 -14   2  11       50.10       58.98      5.50 o
 -13   2  11      346.76      357.40     10.53 o
 -12   2  11      204.25      195.41      7.76 o
 -11   2  11       36.85       44.89      4.63 o
 -10   2  11      316.95      337.53      7.28 o
  -9   2  11     2781.14     2865.68     38.56 o
  -8   2  11      261.36      271.55      6.89 o
  -7   2  11     3954.94     4083.98     53.37 o
  -6   2  11      513.72      501.71      8.81 o
  -5   2  11      958.37     1051.03     13.94 o
  -4   2  11      688.19      697.35     11.37 o
  -3   2  11      381.19      438.89      6.28 o
  -2   2  11     1169.12     1105.98     14.34 o
  -1   2  11     1143.68      995.51     12.09 o
   0   2  11      590.71      521.94      7.06 o
   1   2  11      108.61      107.36      2.64 o
   2   2  11      519.39      445.47      7.12 o
   3   2  11      143.31      152.44      4.99 o
   4   2  11     1407.39     1411.87     18.08 o
   5   2  11        2.06        8.90      1.87 o
   6   2  11       55.83       43.81      2.79 o
   7   2  11      138.42      140.50      4.97 o
   8   2  11     1486.81     1487.01     21.28 o
   9   2  11        0.56        3.20      2.38 o
  10   2  11      877.15      868.20     15.60 o
  11   2  11      386.44      373.80      9.35 o
  12   2  11      122.15      118.63      5.91 o
  13   2  11      300.71      290.22      8.70 o
  14   2  11       36.74       29.38      5.07 o
  15   2  11        1.73       -1.34      5.61 o
  16   2  11      518.82      517.08     17.41 o
  17   2  11      173.23      166.15     14.49 o
 -17   3  11      510.33      491.44     14.41 o
 -16   3  11       18.07       33.10      5.56 o
 -15   3  11        1.72        9.22      4.45 o
 -14   3  11       44.51       65.09      5.87 o
 -13   3  11       92.33      123.86      7.17 o
 -12   3  11      642.63      568.47     13.83 o
 -11   3  11       74.79       85.12      5.68 o
 -10   3  11      102.21      106.76      5.97 o
  -9   3  11       46.03       60.59      4.76 o
  -8   3  11     2301.72     2318.47     34.79 o
  -7   3  11     2068.45     2041.44     27.56 o
  -6   3  11      593.95      585.44      8.85 o
  -5   3  11      391.08      407.87      7.82 o
  -4   3  11     2338.69     2287.81     31.06 o
  -3   3  11       63.93       80.96      3.52 o
  -2   3  11       62.59       64.68      3.32 o
  -1   3  11      844.14      810.10     10.41 o
   0   3  11      370.10      399.83      6.16 o
   1   3  11     1856.02     1771.79     20.58 o
   2   3  11       18.76       26.01      2.00 o
   3   3  11      678.68      659.50      9.71 o
   4   3  11     1069.70     1023.93     16.77 o
   5   3  11     3367.74     3264.48     46.19 o
   6   3  11      444.13      496.28      9.04 o
   7   3  11     2156.16     2056.38     28.22 o
   8   3  11      120.00      135.73      4.95 o
   9   3  11       40.64       33.16      3.40 o
  10   3  11      476.83      446.44     10.19 o
  11   3  11      325.85      330.70      8.77 o
  12   3  11       15.72       43.71      7.89 o
  13   3  11       98.91      100.91      8.60 o
  14   3  11      121.76      143.50     12.86 o
  15   3  11      155.15      148.19      8.31 o
  16   3  11      197.79      209.54     15.02 o
 -16   4  11      172.68      182.34     12.43 o
 -15   4  11      454.51      446.61     13.36 o
 -14   4  11      323.54      297.23     10.32 o
 -13   4  11        4.41       11.36      4.27 o
 -12   4  11      155.35      133.49      6.83 o
 -11   4  11      465.94      460.55     12.15 o
 -10   4  11      611.06      608.92     14.27 o
  -9   4  11      530.53      478.16     12.05 o
  -8   4  11      266.64      237.04      7.95 o
  -7   4  11      518.28      526.23     12.42 o
  -6   4  11       55.08       71.85      3.23 o
  -5   4  11      511.33      480.88      7.91 o
  -4   4  11      549.22      509.48      9.41 o
  -3   4  11      518.80      499.62     12.34 o
  -2   4  11       96.88       85.01      3.28 o
  -1   4  11      492.91      491.41      9.33 o
   0   4  11      102.82      108.69      3.59 o
   1   4  11     1567.33     1534.28     19.71 o
   2   4  11      184.99      170.92      4.83 o
   3   4  11     1096.14     1049.95     15.66 o
   4   4  11        5.29       15.02      4.19 o
   5   4  11       10.46       11.81      2.71 o
   6   4  11      454.21      414.21      9.10 o
   7   4  11       61.31       58.03      4.83 o
   8   4  11      838.41      822.85     14.97 o
   9   4  11       39.11       38.39      3.97 o
  10   4  11      647.08      662.39     13.28 o
  11   4  11       14.72       23.88      3.93 o
  12   4  11        6.27       12.34      3.77 o
  13   4  11        7.49        7.77      4.37 o
  14   4  11      153.22      154.29      8.02 o
  15   4  11        2.02        6.74      8.98 o
 -14   5  11       71.94       77.52      6.76 o
 -13   5  11      121.01      130.38      7.55 o
 -12   5  11       17.54       28.87      4.93 o
 -11   5  11      214.49      198.04      8.22 o
 -10   5  11       37.34       47.64      5.02 o
  -9   5  11      109.24      131.52      6.83 o
  -8   5  11     1082.86     1067.01     21.40 o
  -7   5  11       11.53       24.89      3.66 o
  -6   5  11      388.45      379.90      8.07 o
  -5   5  11       25.05       36.24      3.07 o
  -4   5  11      290.21      262.75      6.07 o
  -3   5  11        0.28        4.01      2.09 o
  -2   5  11       30.14       27.91      2.60 o
  -1   5  11      201.07      196.58      5.94 o
   0   5  11     3695.26     3654.45     61.17 o
   1   5  11      579.99      529.67     11.78 o
   2   5  11       26.82       39.25      4.01 o
   3   5  11       88.50       84.43      5.14 o
   4   5  11       16.72       24.71      3.83 o
   5   5  11       37.66       32.57      4.20 o
   6   5  11      753.45      709.95     15.05 o
   7   5  11      164.10      159.45      6.14 o
   8   5  11       11.27       25.60      3.94 o
   9   5  11      829.43      803.69     17.86 o
  10   5  11       51.64       64.55      5.05 o
  11   5  11        1.50        3.43      3.81 o
  12   5  11       44.61       52.01      5.70 o
  13   5  11       30.67       36.49      6.30 o
 -12   6  11       20.85       30.22      6.59 o
 -11   6  11        2.33        2.75      4.53 o
 -10   6  11        4.07        5.83      4.47 o
  -9   6  11       33.76       29.83      5.54 o
  -8   6  11      111.16      153.40     10.27 o
  -7   6  11       67.18       72.72      5.68 o
  -6   6  11      348.69      349.91     11.58 o
  -5   6  11      166.40      177.61      7.50 o
  -4   6  11       20.77       29.30      3.87 o
  -3   6  11      149.41      157.25      6.15 o
  -2   6  11      119.62      138.80      6.51 o
  -1   6  11        1.87        4.86      4.11 o
   0   6  11      128.28      144.82      9.40 o
   1   6  11       30.93       44.19      4.93 o
   2   6  11       47.46       66.32      8.10 o
   3   6  11      235.83      246.67      8.50 o
   4   6  11       74.53       91.85      6.06 o
   5   6  11      103.07      100.39      6.15 o
   6   6  11        1.80        7.17      4.26 o
   7   6  11      264.34      286.15      9.72 o
   8   6  11        7.87       14.48      5.14 o
   9   6  11       42.78       57.12      6.06 o
  10   6  11       20.75       22.74      5.22 o
  11   6  11       34.29       47.91     12.73 o
  -9   7  11        8.99        5.99      6.88 o
  -8   7  11      149.01      154.54     10.16 o
  -7   7  11       13.74       15.20      5.46 o
  -6   7  11      268.53      287.87     13.51 o
  -5   7  11       31.03       42.59      4.54 o
  -4   7  11        9.91       11.27      5.00 o
  -3   7  11      226.77      254.51     10.41 o
  -2   7  11        7.10        3.42      4.72 o
  -1   7  11      130.74      128.79      8.19 o
   0   7  11      715.49      739.20     18.15 o
   1   7  11       82.02       82.39      5.97 o
   2   7  11      205.79      219.47      8.31 o
   3   7  11      132.07      148.53      7.36 o
   4   7  11       52.35       54.98      5.51 o
   5   7  11        1.76        2.05      4.39 o
   6   7  11      172.02      178.37      8.12 o
   7   7  11       69.60       66.63     13.48 o
 -19   0  12      615.00      611.63     34.44 o
 -18   0  12      445.96      434.40     19.32 o
 -17   0  12       30.16       37.82      8.19 o
 -16   0  12      493.59      516.61     19.85 o
 -15   0  12      151.93      122.80      7.60 o
 -14   0  12      393.48      381.06     12.49 o
 -13   0  12        2.37        8.98      5.29 o
 -12   0  12     7960.85     7982.96    145.19 o
 -11   0  12     1295.90     1229.53     26.44 o
 -10   0  12     8586.11     8903.55    201.52 o
  -9   0  12      959.86      914.14     20.25 o
  -8   0  12      431.26      423.40     11.22 o
  -7   0  12     2326.84     2344.53     44.86 o
  -6   0  12     6537.93     6410.77    116.03 o
  -5   0  12       19.90       27.03      5.27 o
  -4   0  12    48508.48    52005.40    914.49 o
  -3   0  12     6890.68     7129.99    108.62 o
  -2   0  12    19611.47    19984.61    437.40 o
  -1   0  12     4890.36     4703.11     72.15 o
   0   0  12    10029.07     9800.67    170.85 o
   1   0  12      245.24      278.77     13.61 o
   3   0  12    18204.44    18515.11    278.20 o
   4   0  12    28319.91    28640.09    429.96 o
   5   0  12    15571.34    15307.11    265.62 o
   6   0  12     4511.23     4598.40     82.51 o
   7   0  12     1079.99     1055.65     22.08 o
   8   0  12      357.69      372.87     10.46 o
   9   0  12      302.81      295.12      9.36 o
  10   0  12     4770.26     4661.65    105.70 o
  11   0  12     3529.36     3564.66     83.32 o
  12   0  12      268.08      237.77     12.67 o
  13   0  12     1851.97     1846.58     47.80 o
  14   0  12      249.52      231.31     13.20 o
  15   0  12      587.22      562.59     21.17 o
  16   0  12      318.64      306.35     16.09 o
  17   0  12       11.89        5.63      7.34 o
 -18   1  12       33.60       36.40      7.02 o
 -17   1  12      333.58      331.68     13.40 o
 -16   1  12      146.99      131.62      7.33 o
 -15   1  12      264.12      244.29      8.09 o
 -14   1  12      319.15      314.57      9.02 o
 -13   1  12        3.97        2.82      2.89 o
 -12   1  12       16.43       25.33      3.35 o
 -11   1  12     1795.95     1781.70     25.71 o
 -10   1  12      710.37      653.14     15.07 o
  -9   1  12      580.08      536.47      9.66 o
  -8   1  12      525.44      517.81      9.25 o
  -7   1  12      281.14      287.21      9.28 o
  -6   1  12      243.58      217.63      5.23 o
  -5   1  12     4650.29     4859.07     62.62 o
  -4   1  12     1588.58     1693.22     19.42 o
  -3   1  12      453.77      446.32      6.26 o
  -2   1  12     4831.31     4763.55     71.21 o
  -1   1  12      772.78      769.82     20.23 o
   0   1  12      182.60      201.97      3.61 o
   1   1  12       18.51       18.38      2.05 o
   2   1  12     1141.71     1096.74     15.46 o
   3   1  12      379.23      370.99      6.17 o
   4   1  12     1679.28     1641.70     20.54 o
   5   1  12      562.61      525.20      8.10 o
   6   1  12      809.50      722.54     11.21 o
   7   1  12       55.09       49.27      2.85 o
   8   1  12      501.22      498.62     13.33 o
   9   1  12        6.60       11.46      2.68 o
  10   1  12      820.59      799.48     14.71 o
  11   1  12       17.66       20.87      3.59 o
  12   1  12      846.25      817.53     17.86 o
  13   1  12      143.84      146.75      7.72 o
  14   1  12      930.11      901.49     19.89 o
  15   1  12       21.29       25.24      5.19 o
  16   1  12        3.68       12.09      5.13 o
  17   1  12       69.91       84.95      9.13 o
 -18   2  12       35.90       34.44     10.48 o
 -17   2  12        7.31       12.12      4.91 o
 -16   2  12        9.70       18.39      4.84 o
 -15   2  12      345.12      324.81     10.53 o
 -14   2  12      674.88      678.38     17.94 o
 -13   2  12       51.77       56.08      5.33 o
 -12   2  12     1522.23     1409.53     26.63 o
 -11   2  12      893.38      867.62     15.65 o
 -10   2  12     2493.12     2511.14     34.55 o
  -9   2  12      342.57      365.47      7.61 o
  -8   2  12      404.03      408.19      8.02 o
  -7   2  12      306.49      276.43      6.19 o
  -6   2  12      551.42      518.21      9.10 o
  -5   2  12     1098.96     1107.55     13.48 o
  -4   2  12    18201.69    18399.85    195.65 o
  -3   2  12     4635.24     4715.49     51.46 o
  -2   2  12     9003.10     9461.74    101.51 o
  -1   2  12       39.16       51.74      2.21 o
   0   2  12      213.17      214.27      3.88 o
   1   2  12      518.82      438.35      6.32 o
   2   2  12     1622.79     1456.71     18.48 o
   3   2  12     2826.33     2779.90     33.36 o
   4   2  12     2742.01     2709.96     32.79 o
   5   2  12     3974.26     3782.16     47.99 o
   6   2  12      873.32      816.15     12.85 o
   7   2  12     1565.39     1500.46     21.33 o
   8   2  12     1696.18     1593.28     22.99 o
   9   2  12      246.66      246.59      7.08 o
  10   2  12        5.73       10.29      3.25 o
  11   2  12     1127.68     1136.21     19.68 o
  12   2  12       21.34       24.27      4.09 o
  13   2  12      349.32      396.77     10.16 o
  14   2  12        0.15       -1.15      4.31 o
  15   2  12      179.56      143.32     11.02 o
  16   2  12       35.81       38.08      7.60 o
 -17   3  12      972.40      975.44     35.19 o
 -16   3  12      448.78      465.82     13.71 o
 -15   3  12      400.04      382.44     11.78 o
 -14   3  12      208.51      225.93      8.97 o
 -13   3  12      531.74      531.17     13.62 o
 -12   3  12     1473.03     1395.86     26.80 o
 -11   3  12     1353.19     1326.80     25.40 o
 -10   3  12      163.34      139.77      6.54 o
  -9   3  12     3519.46     3505.90     51.09 o
  -8   3  12       82.17      104.00      4.73 o
  -7   3  12     3551.76     3534.13     51.05 o
  -6   3  12       11.86       20.18      2.36 o
  -5   3  12     1139.69     1185.65     15.56 o
  -4   3  12      397.02      379.48      9.16 o
  -3   3  12     3550.02     3542.66     49.34 o
  -2   3  12      872.47      837.03     10.86 o
  -1   3  12     4398.83     4460.91     48.99 o
   0   3  12     4895.12     4984.21     74.29 o
   1   3  12      154.36      148.57      3.92 o
   2   3  12     1068.00      992.44     16.09 o
   3   3  12      420.44      391.01      7.43 o
   4   3  12     3969.79     3745.59     48.48 o
   5   3  12     1152.86     1139.35     16.82 o
   6   3  12     3788.65     3641.73     47.51 o
   7   3  12       13.67       20.12      2.71 o
   8   3  12     3329.07     3439.52     50.43 o
   9   3  12      678.85      701.17     12.32 o
  10   3  12     1800.75     1752.60     30.97 o
  11   3  12        2.55        8.74      4.08 o
  12   3  12     1967.54     1898.33     33.66 o
  13   3  12       25.98       37.30      5.24 o
  14   3  12     2070.77     2102.37     37.30 o
  15   3  12      429.04      459.53     13.37 o
 -16   4  12      457.39      390.03     26.20 o
 -15   4  12      226.70      229.71      9.68 o
 -14   4  12       35.53       48.52      5.68 o
 -13   4  12       48.04       52.21      5.46 o
 -12   4  12        8.12       10.04      3.92 o
 -11   4  12       70.55       82.41      5.87 o
 -10   4  12      632.67      628.47     14.75 o
  -9   4  12       31.00       20.36      4.01 o
  -8   4  12      470.70      428.39     11.03 o
  -7   4  12      271.67      233.49      6.66 o
  -6   4  12      453.11      435.30      8.34 o
  -5   4  12      409.18      370.98      6.75 o
  -4   4  12      173.85      167.37      4.40 o
  -3   4  12      318.98      316.54      6.03 o
  -2   4  12      610.45      627.13     18.41 o
  -1   4  12     1718.75     1700.22     21.45 o
   0   4  12       50.52       50.90      3.04 o
   1   4  12      528.93      525.70      9.05 o
   2   4  12      438.70      410.55      7.89 o
   3   4  12        1.57       11.49      4.89 o
   4   4  12      545.97      551.58     15.99 o
   5   4  12        5.21        1.54      2.41 o
   6   4  12        6.55        8.46      2.75 o
   7   4  12      735.83      742.64     13.70 o
   8   4  12      129.93      131.33      5.66 o
   9   4  12      843.42      804.58     17.99 o
  10   4  12       10.93       19.63      3.99 o
  11   4  12       17.97       28.09      4.23 o
  12   4  12      296.66      294.38      9.86 o
  13   4  12      335.41      326.61     10.81 o
  14   4  12       35.97       40.79      5.72 o
  15   4  12       79.46      106.30     13.48 o
 -14   5  12      176.33      171.75     10.21 o
 -13   5  12      247.38      258.06      9.89 o
 -12   5  12      228.02      220.90      9.06 o
 -11   5  12        2.21        0.19      3.74 o
 -10   5  12        1.63        4.31      3.80 o
  -9   5  12     1115.66     1094.48     22.15 o
  -8   5  12      312.96      324.05      9.91 o
  -7   5  12     1096.24     1020.62     20.56 o
  -6   5  12        0.21        5.15      2.99 o
  -5   5  12        2.49        4.96      2.20 o
  -4   5  12      104.67       94.93      3.83 o
  -3   5  12      154.64      159.82      4.59 o
  -2   5  12      109.46       97.94      4.00 o
  -1   5  12      334.88      326.60      7.75 o
   0   5  12      442.44      443.71     13.29 o
   1   5  12      194.68      189.33      6.92 o
   2   5  12     1905.27     1813.62     42.47 o
   3   5  12      145.16      131.77      5.97 o
   4   5  12       64.07       69.92      5.04 o
   5   5  12      285.23      263.43      8.32 o
   6   5  12     1269.39     1264.30     23.38 o
   7   5  12      211.47      202.68      6.95 o
   8   5  12     1246.35     1260.44     21.38 o
   9   5  12      256.89      257.71      8.08 o
  10   5  12      688.73      652.44     19.35 o
  11   5  12      368.76      345.85      9.76 o
  12   5  12      256.25      258.83      9.79 o
  13   5  12        4.19       11.23      8.98 o
 -12   6  12      149.40      141.49     15.72 o
 -11   6  12        0.12        2.84      4.41 o
 -10   6  12      351.07      348.28     11.31 o
  -9   6  12      115.22      112.07      6.98 o
  -8   6  12     2294.54     2354.67     41.87 o
  -7   6  12        8.77       17.02      5.46 o
  -6   6  12      816.15      846.88     19.67 o
  -5   6  12      449.90      458.69     10.42 o
  -4   6  12     1336.38     1366.68     39.56 o
  -3   6  12       29.26       26.51      4.20 o
  -2   6  12      912.45      974.53     28.85 o
  -1   6  12      597.71      624.57     16.64 o
   0   6  12     1040.31     1027.77     24.31 o
   1   6  12     2243.72     2266.71     40.59 o
   2   6  12     1742.05     1623.26     39.05 o
   3   6  12      103.77       94.05      6.08 o
   4   6  12      225.19      228.17      8.31 o
   5   6  12      364.79      364.12     10.47 o
   6   6  12      526.45      531.10     13.27 o
   7   6  12     1621.34     1644.39     46.79 o
   8   6  12      264.52      244.95      9.35 o
   9   6  12      431.14      414.74     12.43 o
  10   6  12       78.50       73.37     13.48 o
  11   6  12      228.97      217.10     19.46 o
  -9   7  12       40.57       54.65     12.73 o
  -8   7  12       13.18       16.41      7.13 o
  -7   7  12       27.75       34.92      6.33 o
  -6   7  12       15.06       17.56      4.84 o
  -5   7  12       99.40      105.16      9.70 o
  -4   7  12      255.12      253.01     14.82 o
  -3   7  12     1005.71     1046.11     27.59 o
  -2   7  12        3.02        4.93      4.72 o
  -1   7  12        7.52        8.39      5.03 o
   0   7  12        0.98        6.27      4.09 o
   1   7  12       13.89       14.07      4.47 o
   2   7  12        8.91       16.94      4.47 o
   3   7  12      291.68      298.79      9.78 o
   4   7  12        0.26        0.57      4.26 o
   5   7  12       15.49       22.50      4.95 o
   6   7  12      168.71      176.53     13.10 o
 -18   1  13       11.37        0.37      6.88 o
 -17   1  13       86.97       90.75      8.35 o
 -16   1  13        3.91        1.53      3.92 o
 -15   1  13      255.34      269.15      8.55 o
 -14   1  13      864.99      829.96     16.31 o
 -13   1  13      123.82      116.88      6.19 o
 -12   1  13     2301.04     2245.45     35.23 o
 -11   1  13      944.76      854.23     14.19 o
 -10   1  13     2339.34     2338.11     32.42 o
  -9   1  13       52.98       61.34      3.44 o
  -8   1  13       43.38       58.04      3.13 o
  -7   1  13      177.15      178.63      4.93 o
  -6   1  13      750.79      715.96     13.11 o
  -5   1  13     3775.23     3778.25     49.37 o
  -4   1  13     6450.60     5954.77     69.59 o
  -3   1  13     2046.38     2041.68     23.22 o
  -2   1  13     6900.82     7284.64     78.47 o
  -1   1  13      787.88      747.62     10.17 o
   0   1  13      821.33      933.42     11.51 o
   1   1  13      848.06      776.49     12.55 o
   2   1  13     9845.97     9529.75    109.23 o
   3   1  13      724.74      724.62     10.29 o
   4   1  13       20.47       20.95      4.84 o
   5   1  13     3341.37     3380.13     40.29 o
   6   1  13      214.59      222.42      5.55 o
   7   1  13      356.94      357.08      7.29 o
   8   1  13     3631.07     3687.66     52.99 o
   9   1  13       19.96       28.85      3.56 o
  10   1  13      383.17      376.98      9.11 o
  11   1  13      164.94      181.28      6.49 o
  12   1  13       77.66       88.12      6.29 o
  13   1  13        8.84        5.43      4.05 o
  14   1  13       64.40       81.58      6.66 o
  15   1  13      113.50      130.23      7.93 o
  16   1  13      177.31      181.53      9.32 o
  17   1  13      315.12      313.67     22.46 o
 -18   2  13       28.89       31.44     10.48 o
 -17   2  13       39.30       53.36      6.23 o
 -16   2  13      108.98      103.81      7.00 o
 -15   2  13      197.75      191.47      8.39 o
 -14   2  13      370.88      352.43     10.82 o
 -13   2  13      745.19      705.64     16.16 o
 -12   2  13       22.32       27.63      4.55 o
 -11   2  13       80.89       84.35      4.85 o
 -10   2  13      131.22      133.89      4.88 o
  -9   2  13      374.65      337.53      8.09 o
  -8   2  13     1153.33     1141.48     17.22 o
  -7   2  13      189.70      194.41      5.22 o
  -6   2  13      165.13      169.48      4.87 o
  -5   2  13      185.91      160.10      4.27 o
  -4   2  13     1279.18     1251.91     15.14 o
  -3   2  13       16.20       23.80      1.92 o
  -2   2  13      907.05      916.78     18.25 o
  -1   2  13       62.07       64.76      2.46 o
   0   2  13      903.55      922.71     11.57 o
   1   2  13     2206.10     2194.51     37.74 o
   2   2  13     1044.22     1016.42     13.61 o
   3   2  13       15.43       26.58      2.77 o
   4   2  13      215.21      194.28      4.93 o
   5   2  13      489.31      450.11      7.55 o
   6   2  13     2291.17     2315.98     31.27 o
   7   2  13      252.56      238.40      7.25 o
   8   2  13      154.21      153.62      5.73 o
   9   2  13       46.10       59.88      6.89 o
  10   2  13      376.81      352.04      9.01 o
  11   2  13        0.85        9.63      3.55 o
  12   2  13      701.48      686.05     14.40 o
  13   2  13        1.98        7.61      3.74 o
  14   2  13      113.42      108.04      7.40 o
  15   2  13        0.27       -3.94      5.81 o
  16   2  13      448.82      457.80     20.33 o
 -17   3  13       31.37       59.89     11.98 o
 -16   3  13       50.64       64.33      6.54 o
 -15   3  13      179.78      201.22      9.06 o
 -14   3  13      319.17      306.28     10.36 o
 -13   3  13       59.69       63.07      5.79 o
 -12   3  13     1107.11     1052.55     21.60 o
 -11   3  13        2.57        6.45      3.71 o
 -10   3  13      448.17      429.50     11.41 o
  -9   3  13       12.93       23.47      3.32 o
  -8   3  13     1175.03     1131.40     19.02 o
  -7   3  13       67.65       90.27      4.58 o
  -6   3  13       73.58       67.62      3.87 o
  -5   3  13      148.46      145.55      4.49 o
  -4   3  13      445.11      434.06      7.71 o
  -3   3  13      416.21      405.62     10.56 o
  -2   3  13     2128.03     2118.42     37.56 o
  -1   3  13      160.90      144.02      4.41 o
   0   3  13      138.42      138.58      4.76 o
   1   3  13     1522.34     1391.00     19.64 o
   2   3  13      143.49      164.23      4.30 o
   3   3  13      143.76      147.25      4.20 o
   4   3  13      523.62      461.45      8.58 o
   5   3  13       43.09       36.87      2.96 o
   6   3  13      548.05      498.36      9.39 o
   7   3  13       85.30       84.58      4.60 o
   8   3  13       64.23       90.65      7.24 o
   9   3  13       26.49       39.69      5.69 o
  10   3  13      949.50      910.48     18.83 o
  11   3  13      374.02      330.01     10.29 o
  12   3  13      384.80      402.18     11.80 o
  13   3  13       34.52       50.17      5.65 o
  14   3  13       54.09       99.31     13.07 o
  15   3  13      144.18      150.76     10.41 o
 -15   4  13       23.68       26.89      5.50 o
 -14   4  13       94.13      104.01      7.18 o
 -13   4  13        3.76        8.69      4.37 o
 -12   4  13       26.43       26.27      4.74 o
 -11   4  13      167.35      162.46      7.56 o
 -10   4  13      226.67      231.57      8.51 o
  -9   4  13        4.49        4.47      3.54 o
  -8   4  13      182.55      194.70      7.47 o
  -7   4  13      323.67      327.22      8.13 o
  -6   4  13      339.00      328.08      7.95 o
  -5   4  13       11.69       12.11      2.32 o
  -4   4  13       28.22       28.36      2.40 o
  -3   4  13      471.87      432.20      7.49 o
  -2   4  13     2560.15     2456.41     45.53 o
  -1   4  13       32.84       39.25      3.56 o
   0   4  13        5.97        6.57      2.28 o
   1   4  13       10.53       30.48      5.86 o
   2   4  13      105.80       95.84      4.01 o
   3   4  13        5.98        4.33      2.19 o
   4   4  13      629.51      585.03     11.27 o
   5   4  13        3.80        2.59      2.63 o
   6   4  13      365.77      344.61      8.29 o
   7   4  13      234.49      243.07      7.20 o
   8   4  13     1161.15     1085.32     18.64 o
   9   4  13       40.08       63.68      4.63 o
  10   4  13      391.63      446.93     19.09 o
  11   4  13       52.41       67.01      5.68 o
  12   4  13      267.25      276.07     10.16 o
  13   4  13       11.05       22.90      6.59 o
  14   4  13      275.56      282.00     25.83 o
 -13   5  13       40.72       41.43      5.70 o
 -12   5  13      115.69      122.04      7.28 o
 -11   5  13       30.01       41.54      5.14 o
 -10   5  13        2.07       -1.50      4.21 o
  -9   5  13        9.33       13.53      4.16 o
  -8   5  13      473.63      455.61     12.14 o
  -7   5  13        2.55        7.89      4.43 o
  -6   5  13     1114.55     1076.66     21.31 o
  -5   5  13        6.47        3.07      2.54 o
  -4   5  13        6.53        7.62      2.26 o
  -3   5  13       77.72       80.53      3.66 o
  -2   5  13       57.65       72.04      3.81 o
  -1   5  13       48.81       54.89      3.94 o
   0   5  13      867.32      836.01     17.34 o
   1   5  13      226.11      213.95      8.38 o
   2   5  13        9.48        9.81      3.64 o
   3   5  13      137.36      126.60      5.97 o
   4   5  13      590.17      567.10     12.72 o
   5   5  13       68.23       58.57      4.93 o
   6   5  13      102.70      102.39      6.23 o
   7   5  13       80.32       88.25      5.46 o
   8   5  13        0.34        5.17      3.77 o
   9   5  13      198.77      181.49      7.00 o
  10   5  13      271.66      321.22      9.35 o
  11   5  13       12.27       14.50      5.34 o
  12   5  13        6.25       15.63      6.29 o
 -12   6  13        6.55        4.49      8.23 o
 -11   6  13       78.07       81.31      6.92 o
 -10   6  13        4.76       16.38      5.02 o
  -9   6  13       61.48       46.99      5.89 o
  -8   6  13       13.03       49.97      6.62 o
  -7   6  13       12.33       16.71      5.46 o
  -6   6  13       20.60       26.99      5.75 o
  -5   6  13      190.71      211.22      8.04 o
  -4   6  13       10.88       27.80      4.49 o
  -3   6  13      135.20      153.23      6.16 o
  -2   6  13       25.57       29.04      4.47 o
  -1   6  13      139.95      138.49      7.89 o
   0   6  13      324.01      332.14     15.34 o
   1   6  13       47.44       59.73      5.40 o
   2   6  13        8.21       22.31      4.55 o
   3   6  13      137.86      131.80      6.64 o
   4   6  13      121.97      125.01      6.64 o
   5   6  13        6.84        3.71      4.20 o
   6   6  13      200.13      200.59     10.27 o
   7   6  13      183.77      199.08      8.50 o
   8   6  13      269.16      276.17     10.81 o
   9   6  13       59.58       55.10      6.23 o
  10   6  13        0.61        2.99      9.73 o
  -8   7  13       84.91      106.31     10.59 o
  -7   7  13       91.42       92.83     13.48 o
  -6   7  13      317.59      306.38     17.97 o
  -5   7  13       40.71       49.52      7.89 o
  -4   7  13       50.42       70.95      8.63 o
  -3   7  13       83.42      109.46      8.04 o
  -2   7  13      260.24      263.48     12.36 o
  -1   7  13       61.67       70.01      7.67 o
   0   7  13      296.33      307.55      9.80 o
   1   7  13       19.74       20.81      4.55 o
   2   7  13       67.38       77.20      6.06 o
   3   7  13        2.88        4.40      4.34 o
   4   7  13      218.22      206.53      8.48 o
   5   7  13        1.37        2.58      5.43 o
 -18   0  14      685.11      671.52     35.93 o
 -17   0  14      391.23      368.01     17.47 o
 -16   0  14      615.85      596.57     21.96 o
 -15   0  14       15.60       23.62      5.15 o
 -14   0  14     1004.65      964.66     23.28 o
 -13   0  14      299.22      282.23     10.93 o
 -12   0  14     7873.84     8214.86    149.83 o
 -11   0  14     1572.82     1554.52     41.00 o
 -10   0  14     3493.25     3679.67     69.58 o
  -9   0  14       78.15       75.97      5.46 o
  -8   0  14     9210.40     9520.59    171.24 o
  -7   0  14      293.79      258.62     13.86 o
  -6   0  14    11042.14    11402.85    203.85 o
  -5   0  14     1486.95     1498.82     30.03 o
  -4   0  14     5997.59     5925.27    107.51 o
  -3   0  14     3879.37     3613.76     56.46 o
  -2   0  14     9245.67     8784.98    133.62 o
  -1   0  14      907.99      902.25     17.29 o
   0   0  14    19179.91    19448.86    502.70 o
   1   0  14      205.43      258.25     14.26 o
   2   0  14      491.65      543.24     16.53 o
   3   0  14     6686.84     6381.77    112.96 o
   4   0  14     2493.15     2355.62     44.33 o
   5   0  14      205.83      198.76     18.79 o
   6   0  14     1115.29     1047.25     22.08 o
   7   0  14     3948.68     4060.09     73.92 o
   8   0  14     1134.79     1162.43     24.52 o
   9   0  14     1911.48     1961.59     38.44 o
  10   0  14        4.46        0.93      5.10 o
  11   0  14     1044.44     1011.78     29.35 o
  12   0  14      950.58      948.29     33.31 o
  13   0  14      557.75      562.72     25.45 o
  14   0  14       13.01       13.78      6.79 o
  15   0  14      152.86      160.09     12.36 o
  16   0  14      194.40      193.47     13.84 o
 -18   1  14       54.58       60.64     14.22 o
 -17   1  14      375.25      351.49     11.58 o
 -16   1  14      407.36      403.49     12.04 o
 -15   1  14       87.20       93.00      5.73 o
 -14   1  14       10.70       17.04      3.86 o
 -13   1  14       67.60       68.35      4.47 o
 -12   1  14        5.80       19.67      3.31 o
 -11   1  14      348.42      364.07      8.28 o
 -10   1  14      815.34      796.70     13.43 o
  -9   1  14      334.53      334.83      7.42 o
  -8   1  14      936.31      894.43     14.22 o
  -7   1  14     3443.66     3526.25     60.60 o
  -6   1  14       10.72       16.23      2.18 o
  -5   1  14      286.43      318.23      7.02 o
  -4   1  14       51.19       57.94      3.06 o
  -3   1  14      591.33      580.91      7.98 o
  -2   1  14     2587.41     2611.50     32.04 o
  -1   1  14     3557.13     3648.96     40.33 o
   0   1  14      231.55      227.48      4.14 o
   1   1  14      108.65      109.50      4.18 o
   2   1  14     2826.03     2782.78     33.52 o
   3   1  14      521.26      490.70      7.81 o
   4   1  14      592.97      562.79      8.62 o
   5   1  14      454.99      443.07      8.25 o
   6   1  14      625.44      562.00      9.81 o
   7   1  14        2.00       13.51      5.70 o
   8   1  14     4684.90     4697.26     66.51 o
   9   1  14       61.18       64.51      4.17 o
  10   1  14      347.83      352.74      8.85 o
  11   1  14       23.82       23.99      3.70 o
  12   1  14       28.73       31.11      5.13 o
  13   1  14        9.97        2.82      4.36 o
  14   1  14      708.93      702.71     17.17 o
  15   1  14        4.20        3.47      4.80 o
  16   1  14      145.87      144.56      9.06 o
 -18   2  14       24.26       40.43     11.23 o
 -17   2  14        7.31        5.81      4.79 o
 -16   2  14       45.64       52.12      5.87 o
 -15   2  14        2.78        4.10      4.09 o
 -14   2  14      962.89      912.70     19.85 o
 -13   2  14       15.88       21.98      7.10 o
 -12   2  14     2135.10     2085.22     37.10 o
 -11   2  14      103.59      117.07      5.49 o
 -10   2  14     2145.85     2220.51     31.14 o
  -9   2  14        4.59       12.40      3.36 o
  -8   2  14     1215.77     1241.54     18.60 o
  -7   2  14        5.67        7.31      2.16 o
  -6   2  14     1883.98     1760.08     36.26 o
  -5   2  14      532.06      481.33      8.74 o
  -4   2  14     5650.45     5700.44    105.18 o
  -3   2  14     1688.26     1654.22     19.45 o
  -2   2  14     1198.99     1146.79     14.24 o
  -1   2  14      141.63      146.10      3.88 o
   0   2  14     3548.58     3693.19     43.78 o
   1   2  14       15.67       20.09      2.00 o
   2   2  14     1777.11     1656.75     22.67 o
   3   2  14     2302.59     2272.93     30.57 o
   4   2  14      238.95      220.10      4.97 o
   5   2  14     2012.02     1958.15     24.77 o
   6   2  14      180.18      193.43      5.66 o
   7   2  14      414.53      383.25      8.91 o
   8   2  14      367.65      360.93      8.84 o
   9   2  14      355.96      362.67      8.99 o
  10   2  14        0.23        4.63      3.29 o
  11   2  14     2720.26     2726.92     41.28 o
  12   2  14      217.57      208.84      7.69 o
  13   2  14      223.39      216.48      9.28 o
  14   2  14      123.52      106.65      7.39 o
  15   2  14       83.62       92.56     13.52 o
 -16   3  14      559.50      520.38     14.84 o
 -15   3  14      686.39      662.78     16.65 o
 -14   3  14      202.81      175.79      8.22 o
 -13   3  14      178.14      182.61      8.22 o
 -12   3  14      196.35      181.50      8.04 o
 -11   3  14      478.09      470.25     12.34 o
 -10   3  14        0.49        0.76      3.61 o
  -9   3  14     2252.21     2290.54     35.91 o
  -8   3  14       10.82       18.28      3.11 o
  -7   3  14     2637.53     2533.86     37.82 o
  -6   3  14      619.63      602.12     11.63 o
  -5   3  14     2042.22     2065.77     31.21 o
  -4   3  14      467.68      458.55      7.05 o
  -3   3  14      356.83      349.97      5.89 o
  -2   3  14      741.39      698.83     12.20 o
  -1   3  14     1831.62     1821.01     24.30 o
   0   3  14     9334.46     9239.41    176.10 o
   1   3  14     1192.87     1116.43     24.24 o
   2   3  14     5168.18     5056.19     82.21 o
   3   3  14      324.49      305.29      6.13 o
   4   3  14     1983.11     1889.93     26.16 o
   5   3  14      649.49      593.19     10.40 o
   6   3  14     3858.18     3699.66     48.63 o
   7   3  14        3.86        7.63      2.76 o
   8   3  14     6212.91     6539.45     91.62 o
   9   3  14       44.33       59.67      4.66 o
  10   3  14     2269.95     2227.78     38.68 o
  11   3  14      154.97      160.89      7.93 o
  12   3  14     1083.91     1043.25     21.43 o
  13   3  14       53.33       67.72      6.47 o
  14   3  14     1270.15     1266.35     25.54 o
 -15   4  14      128.31      132.73      8.22 o
 -14   4  14       16.50       17.27      5.02 o
 -13   4  14        4.33        6.40      4.20 o
 -12   4  14       72.82       65.65      5.79 o
 -11   4  14       32.10       31.85      4.74 o
 -10   4  14       11.67       15.67      4.20 o
  -9   4  14        2.63        6.25      5.51 o
  -8   4  14     1171.26     1157.50     22.60 o
  -7   4  14      215.68      209.40      7.09 o
  -6   4  14      655.08      624.71     12.15 o
  -5   4  14      172.54      169.73      5.13 o
  -4   4  14      239.93      235.26      5.34 o
  -3   4  14        2.69        1.84      2.05 o
  -2   4  14     1115.00     1073.56     18.13 o
  -1   4  14      658.55      611.76     10.40 o
   0   4  14      222.82      218.87      5.64 o
   1   4  14     1654.97     1591.84     21.93 o
   2   4  14        1.25        6.41      2.68 o
   3   4  14        9.17       11.69      2.60 o
   4   4  14      132.58      117.86      4.62 o
   5   4  14        0.33        3.51      2.77 o
   6   4  14      250.99      226.58      6.87 o
   7   4  14     1212.44     1122.87     19.77 o
   8   4  14        8.64       13.86      3.59 o
   9   4  14      430.80      438.77     13.78 o
  10   4  14       53.97       56.46      5.43 o
  11   4  14      116.32      115.04      6.90 o
  12   4  14       81.01       95.01      6.85 o
  13   4  14      243.47      202.39      9.05 o
  14   4  14       17.85       27.70     10.48 o
 -13   5  14        1.58       -0.59      4.47 o
 -12   5  14       14.51       14.12      4.67 o
 -11   5  14        8.74       10.76      4.58 o
 -10   5  14       36.13       37.73      5.09 o
  -9   5  14      338.30      350.96     10.76 o
  -8   5  14        2.22        7.12      4.01 o
  -7   5  14      554.57      533.11     13.18 o
  -6   5  14      242.42      248.55      8.48 o
  -5   5  14      292.67      292.74      7.00 o
  -4   5  14        1.48        1.27      2.38 o
  -3   5  14      159.01      147.66      4.98 o
  -2   5  14      253.43      252.25      6.40 o
  -1   5  14       21.14       35.23      8.38 o
   0   5  14     4654.55     4700.64     83.64 o
   1   5  14      277.90      270.05      8.40 o
   2   5  14      777.49      765.45     19.78 o
   3   5  14      120.97      105.43      5.79 o
   4   5  14      937.45      901.38     19.34 o
   5   5  14        0.84       -2.70      3.54 o
   6   5  14     1231.91     1186.81     22.34 o
   7   5  14       39.03       37.53      5.02 o
   8   5  14      568.48      591.93     12.57 o
   9   5  14      243.37      271.61      8.52 o
  10   5  14     1379.41     1402.63     28.96 o
  11   5  14        0.06        2.35      4.25 o
  12   5  14      566.68      546.50     30.69 o
 -11   6  14      120.13      124.22     11.37 o
 -10   6  14      808.35      799.54     21.50 o
  -9   6  14        4.58        9.44      4.72 o
  -8   6  14     2310.28     2335.69     50.35 o
  -7   6  14       35.62       41.67      6.65 o
  -6   6  14      531.51      561.62     20.09 o
  -5   6  14      286.75      313.87     11.49 o
  -4   6  14     1199.43     1195.77     27.83 o
  -3   6  14      168.96      168.69      7.18 o
  -2   6  14      707.25      730.15     22.80 o
  -1   6  14      779.37      774.54     22.69 o
   0   6  14     1079.35     1169.35     37.06 o
   1   6  14     1346.53     1342.71     36.11 o
   2   6  14      831.76      849.92     30.69 o
   3   6  14      234.82      236.84      8.51 o
   4   6  14       84.80       86.49      6.15 o
   5   6  14      200.39      191.02      9.40 o
   6   6  14      462.54      448.63     12.34 o
   7   6  14      501.79      516.63     18.59 o
   8   6  14        0.92        6.36      4.84 o
   9   6  14      420.20      428.96     25.45 o
  10   6  14      100.80      103.31     14.97 o
  -7   7  14        0.34       -2.25      8.98 o
  -6   7  14       75.20       94.33     13.48 o
  -5   7  14       45.84       59.14     12.73 o
  -4   7  14        7.31        7.76      6.48 o
  -3   7  14      193.10      214.41     13.48 o
  -2   7  14       70.01       92.40      8.90 o
  -1   7  14       19.54       17.36      5.59 o
   0   7  14        5.63       17.55      4.55 o
   1   7  14      247.63      264.22      9.25 o
   2   7  14       35.62       36.07      5.40 o
   3   7  14       16.48       16.65      4.84 o
   4   7  14        1.86       -0.73      5.15 o
   5   7  14        3.72        6.74      9.73 o
 -18   1  15      182.40      151.22     17.97 o
 -17   1  15       10.10       19.15      5.31 o
 -16   1  15       13.23       16.47      4.87 o
 -15   1  15       91.86       89.93      5.68 o
 -14   1  15      328.51      302.69      8.96 o
 -13   1  15       46.11       59.64      4.37 o
 -12   1  15     1983.66     1955.42     28.40 o
 -11   1  15      191.56      165.22      5.83 o
 -10   1  15     3781.33     3869.69     51.69 o
  -9   1  15      414.74      394.16      9.09 o
  -8   1  15       33.85       37.76      3.29 o
  -7   1  15      859.94      894.11     14.23 o
  -6   1  15      662.35      632.02     10.77 o
  -5   1  15      183.76      172.11      4.82 o
  -4   1  15     6867.84     6663.10    196.98 o
  -3   1  15     1578.99     1679.06     19.69 o
  -2   1  15     1641.57     1551.18     21.22 o
  -1   1  15      215.38      198.69      4.12 o
   0   1  15      309.37      293.64      9.51 o
   1   1  15     1816.92     1739.54     31.87 o
   2   1  15     2201.57     2236.95     29.77 o
   3   1  15      110.59      102.29      3.37 o
   4   1  15      234.54      211.35      5.73 o
   5   1  15     1366.38     1340.80     20.83 o
   6   1  15       18.56       30.10      8.10 o
   7   1  15      669.60      653.04     11.33 o
   8   1  15      504.74      495.64     10.69 o
   9   1  15       36.13       42.85      3.97 o
  10   1  15      185.71      166.74      6.33 o
  11   1  15      118.23      129.05      7.11 o
  12   1  15      271.81      256.39      9.63 o
  13   1  15       23.69       30.26      5.18 o
  14   1  15       70.63       84.22      6.85 o
  15   1  15       33.40       33.52      5.96 o
  16   1  15       35.10       37.43     11.23 o
 -17   2  15       87.27       87.00      9.78 o
 -16   2  15      202.16      170.90      8.51 o
 -15   2  15       38.18       37.46      5.29 o
 -14   2  15      408.11      417.14     12.12 o
 -13   2  15        4.43        5.06      3.96 o
 -12   2  15       62.42       89.07      6.26 o
 -11   2  15      260.95      259.23      7.73 o
 -10   2  15      745.27      746.31     12.95 o
  -9   2  15      224.99      209.26      6.03 o
  -8   2  15       97.74      103.41      4.50 o
  -7   2  15      236.26      225.32      5.94 o
  -6   2  15      233.33      219.23      6.10 o
  -5   2  15     1817.28     1858.06     26.02 o
  -4   2  15       77.69       74.61      4.44 o
  -3   2  15      359.74      321.64      5.51 o
  -2   2  15     2419.48     2459.40     31.07 o
  -1   2  15      273.79      253.64      6.13 o
   0   2  15     2118.75     2071.99     42.14 o
   1   2  15      542.20      510.98     11.73 o
   2   2  15       40.08       47.04      4.05 o
   3   2  15      162.48      133.32      3.94 o
   4   2  15     1507.94     1388.60     18.29 o
   5   2  15      530.80      502.51      9.26 o
   6   2  15     1472.40     1426.86     22.88 o
   7   2  15      110.79      102.90      5.01 o
   8   2  15      132.23      139.30      8.24 o
   9   2  15       17.59       20.55      3.68 o
  10   2  15     1046.13     1011.96     18.33 o
  11   2  15      730.52      751.45     16.41 o
  12   2  15      484.30      491.21     11.68 o
  13   2  15        0.75       -1.95      4.23 o
  14   2  15      157.34      171.60      8.97 o
  15   2  15        9.18       16.22      6.98 o
 -16   3  15      142.67      138.05      8.50 o
 -15   3  15       77.90      108.77      7.55 o
 -14   3  15       17.28       17.91      4.84 o
 -13   3  15      196.98      179.98     10.91 o
 -12   3  15      589.11      561.92     14.22 o
 -11   3  15      218.82      213.50      8.31 o
 -10   3  15       11.69       15.80      3.99 o
  -9   3  15      201.05      208.08      6.87 o
  -8   3  15       58.39       62.43      4.24 o
  -7   3  15      273.81      296.67     12.49 o
  -6   3  15       25.31       33.47      4.28 o
  -5   3  15      340.85      323.75      7.85 o
  -4   3  15      270.15      287.44      5.92 o
  -3   3  15     1406.01     1390.02     17.79 o
  -2   3  15     1206.60     1186.75     24.48 o
  -1   3  15     2555.13     2546.86     41.91 o
   0   3  15       68.78       84.70      3.77 o
   1   3  15      545.93      516.39      8.58 o
   2   3  15      275.39      273.15      6.54 o
   3   3  15      148.89      131.32      4.21 o
   4   3  15      139.37      146.35      5.03 o
   5   3  15       16.47       26.48      4.39 o
   6   3  15        4.21        8.24      4.27 o
   7   3  15        1.62        3.77      3.15 o
   8   3  15      362.73      372.21      9.51 o
   9   3  15      191.79      178.25      6.90 o
  10   3  15       84.12       96.31      5.80 o
  11   3  15      134.55      131.68      7.54 o
  12   3  15      452.25      492.66     16.98 o
  13   3  15       40.51       59.13      6.39 o
  14   3  15       64.70       69.74      6.85 o
 -14   4  15       17.10       22.55      5.33 o
 -13   4  15       32.43       33.44      5.33 o
 -12   4  15       68.75       59.61      5.76 o
 -11   4  15       34.42       43.36      5.22 o
 -10   4  15        2.47       -0.36      3.71 o
  -9   4  15       51.57       48.56      6.02 o
  -8   4  15     1137.41     1084.94     21.76 o
  -7   4  15       76.56       96.52      5.76 o
  -6   4  15       86.11       84.83      4.73 o
  -5   4  15      152.14      149.11      5.45 o
  -4   4  15       92.04       91.16      3.97 o
  -3   4  15      866.19      866.68     14.47 o
  -2   4  15      554.40      543.13     10.71 o
  -1   4  15      187.27      178.29      5.32 o
   0   4  15      630.80      647.81     11.07 o
   1   4  15      950.79      943.56     17.62 o
   2   4  15     2576.43     2486.06     54.24 o
   3   4  15      899.98      887.99     14.33 o
   4   4  15      112.57      119.54      6.55 o
   5   4  15      406.85      399.24     10.88 o
   6   4  15     1268.36     1292.06     21.32 o
   7   4  15        3.62        5.16      3.21 o
   8   4  15     1228.85     1238.74     27.84 o
   9   4  15       41.00       46.92      5.14 o
  10   4  15        4.45        5.16      4.20 o
  11   4  15       59.11       73.26      6.34 o
  12   4  15      281.21      309.24     13.51 o
  13   4  15       48.52       62.13      8.47 o
 -13   5  15       39.54       43.96      8.42 o
 -12   5  15       85.68       80.21      6.62 o
 -11   5  15      120.32      114.25      7.20 o
 -10   5  15        1.98       -1.06      3.99 o
  -9   5  15      549.00      500.55     13.37 o
  -8   5  15      234.26      256.93      9.36 o
  -7   5  15      126.43      133.46      6.92 o
  -6   5  15      672.81      682.53     18.59 o
  -5   5  15      233.18      214.40      7.73 o
  -4   5  15       59.90       70.78      4.32 o
  -3   5  15       36.35       34.12      3.28 o
  -2   5  15      139.41      136.54      5.03 o
  -1   5  15      203.79      210.11      6.76 o
   0   5  15      134.56      162.86      9.84 o
   1   5  15      205.01      199.20      7.39 o
   2   5  15       13.38       11.94      3.92 o
   3   5  15       31.16       37.41      4.47 o
   4   5  15      911.51      896.80     17.87 o
   5   5  15       20.59       25.41      4.62 o
   6   5  15       56.73       72.57      6.50 o
   7   5  15      288.88      284.71      9.33 o
   8   5  15       50.00       57.46      5.14 o
   9   5  15       16.64       15.71      4.74 o
  10   5  15       21.39       41.39      6.56 o
  11   5  15       10.57       11.39      6.07 o
  12   5  15      115.51      136.25     15.72 o
 -11   6  15      191.78      208.28     13.49 o
 -10   6  15       13.77       30.81      6.27 o
  -9   6  15        2.36        6.55      4.76 o
  -8   6  15      112.03      134.50      7.83 o
  -7   6  15        6.23       10.78      6.60 o
  -6   6  15      269.88      292.25     14.29 o
  -5   6  15       56.34       72.62      8.72 o
  -4   6  15       70.24       89.81      7.19 o
  -3   6  15       21.09       32.01      5.32 o
  -2   6  15       32.10       43.72      5.02 o
  -1   6  15       10.32       12.59      4.16 o
   0   6  15      356.45      377.30     14.70 o
   1   6  15       36.51       45.63      5.22 o
   2   6  15      336.25      307.11      9.81 o
   3   6  15       80.36       76.92      6.06 o
   4   6  15        1.23        1.54      4.17 o
   5   6  15      121.21      123.49      7.07 o
   6   6  15      138.79      149.82      7.75 o
   7   6  15       48.93       56.98      6.08 o
   8   6  15      165.42      154.35     11.90 o
   9   6  15      107.73      112.29     14.97 o
  -7   7  15      113.23      145.23     16.47 o
  -6   7  15      246.24      271.75     20.21 o
  -3   7  15       47.29       53.94      8.19 o
  -2   7  15      316.34      311.35     11.81 o
  -1   7  15        1.82        4.57      4.29 o
   0   7  15       10.19        7.78      4.47 o
   1   7  15       40.22       47.23      5.60 o
   2   7  15        0.76        1.03      4.39 o
   3   7  15       48.33       52.23      5.93 o
   4   7  15      200.07      208.87     17.97 o
 -18   0  16      690.52      708.95     37.43 o
 -17   0  16     1184.28     1081.35     34.14 o
 -16   0  16       54.04       70.76      9.00 o
 -15   0  16      171.92      149.90      8.76 o
 -14   0  16     1472.11     1507.88     33.33 o
 -13   0  16        0.76        3.04      4.60 o
 -12   0  16     6890.43     7012.71    129.13 o
 -11   0  16        3.03        3.66      4.07 o
 -10   0  16     2176.67     2254.68     45.14 o
  -9   0  16        7.58       10.78      3.84 o
  -8   0  16     4186.28     4212.46     78.66 o
  -7   0  16     2461.52     2536.38     49.01 o
  -6   0  16     6374.75     6373.31    116.01 o
  -5   0  16      939.62      875.37     19.39 o
  -4   0  16     1307.10     1219.95     50.71 o
  -3   0  16     4152.09     4033.01    154.08 o
  -2   0  16     3201.70     3126.80     98.77 o
  -1   0  16       37.29       41.99      3.34 o
   0   0  16     6542.42     6261.98    111.16 o
   1   0  16      171.37      181.01      9.84 o
   2   0  16     4018.98     3857.85     70.17 o
   3   0  16     6902.77     6818.45    158.81 o
   4   0  16       18.13       30.47      6.48 o
   5   0  16     1799.29     1737.61     34.16 o
   6   0  16     1838.94     1688.20     65.98 o
   7   0  16     1537.29     1494.12     30.41 o
   8   0  16      875.23      878.23     25.92 o
   9   0  16     2027.44     1983.43     49.62 o
  10   0  16      771.58      775.21     24.33 o
  11   0  16     1427.98     1465.25     39.61 o
  12   0  16     1321.39     1425.03     39.37 o
  13   0  16      109.37      127.74     10.97 o
  14   0  16      138.97      157.50     12.04 o
  15   0  16      117.48      123.03     12.04 o
 -17   1  16       17.46       14.61      5.22 o
 -16   1  16      208.39      203.91      8.98 o
 -15   1  16       81.48       98.94      6.83 o
 -14   1  16       28.04       36.63      4.48 o
 -13   1  16      544.90      530.59     12.24 o
 -12   1  16       48.51       49.72      4.03 o
 -11   1  16       41.80       38.58      3.75 o
 -10   1  16        5.03       11.01      3.00 o
  -9   1  16      248.70      260.87      6.66 o
  -8   1  16      427.78      455.82      9.04 o
  -7   1  16     1998.89     1936.07     27.20 o
  -6   1  16       57.47       56.08      3.20 o
  -5   1  16       63.38       66.35      3.33 o
  -4   1  16     1919.62     1919.36     26.66 o
  -3   1  16     2073.56     2062.08     25.82 o
  -2   1  16        1.31        7.54      1.62 o
  -1   1  16       78.26       75.94      2.88 o
   0   1  16     2141.35     2119.95     28.49 o
   1   1  16      155.35      150.06      4.30 o
   2   1  16     2890.08     2848.11     37.78 o
   3   1  16     2180.62     2104.02     28.57 o
   4   1  16      670.66      649.25     11.01 o
   5   1  16      127.92      119.32      4.51 o
   6   1  16     1021.81      984.96     15.36 o
   7   1  16       23.23       16.61      3.22 o
   8   1  16      455.89      462.36     10.38 o
   9   1  16      431.33      403.69      9.65 o
  10   1  16      526.18      490.71     11.23 o
  11   1  16      229.95      203.24      8.73 o
  12   1  16      630.33      620.38     18.43 o
  13   1  16       14.23       13.24      4.98 o
  14   1  16       71.22       85.73      6.97 o
  15   1  16        0.30        5.35      5.11 o
  16   1  16       39.69       34.44     11.98 o
 -17   2  16       59.64       62.14     12.73 o
 -16   2  16       83.39       97.29      7.29 o
 -15   2  16      378.65      333.41     11.22 o
 -14   2  16       48.84       47.72      5.51 o
 -13   2  16      125.80      111.72      6.71 o
 -12   2  16     2480.07     2466.27     43.19 o
 -11   2  16      269.20      259.82      7.80 o
 -10   2  16     1697.20     1720.02     27.52 o
  -9   2  16     1280.46     1271.53     19.52 o
  -8   2  16      502.87      505.76      9.71 o
  -7   2  16      561.45      552.78     10.17 o
  -6   2  16     1132.77     1082.21     20.41 o
  -5   2  16      218.87      205.54      5.48 o
  -4   2  16     1313.14     1239.48     18.31 o
  -3   2  16      655.89      626.93     14.83 o
  -2   2  16      146.45      158.48      4.30 o
  -1   2  16      974.28      929.28     15.19 o
   0   2  16     2528.78     2542.74     49.72 o
   1   2  16      185.17      160.51      5.41 o
   2   2  16     1859.91     1716.31     23.89 o
   3   2  16      158.41      162.54      4.80 o
   4   2  16     1386.06     1267.09     18.57 o
   5   2  16     1511.79     1435.99     23.11 o
   6   2  16      183.01      173.50      6.13 o
   7   2  16      256.08      249.46      7.38 o
   8   2  16      116.04      122.61      5.75 o
   9   2  16      985.29      936.07     17.13 o
  10   2  16       43.82       52.28      4.73 o
  11   2  16      245.39      276.06      8.79 o
  12   2  16      767.83      817.65     16.31 o
  13   2  16       10.83       12.46      5.51 o
  14   2  16      216.38      231.61     10.19 o
 -16   3  16       81.50      103.31     14.97 o
 -15   3  16      636.68      615.38     17.50 o
 -14   3  16       60.91       68.64      6.35 o
 -13   3  16      455.22      449.94     12.72 o
 -12   3  16        8.39       17.54      4.47 o
 -11   3  16      498.31      486.37     12.82 o
 -10   3  16       68.33       74.18      5.70 o
  -9   3  16     1330.66     1333.73     22.37 o
  -8   3  16      561.87      534.87     11.29 o
  -7   3  16     2482.21     2564.47     38.62 o
  -6   3  16      907.00      923.75     16.36 o
  -5   3  16     2081.34     1981.75     35.10 o
  -4   3  16     1962.99     1924.87     27.18 o
  -3   3  16      874.79      918.26     19.30 o
  -2   3  16     2855.96     2935.59     67.24 o
  -1   3  16     2043.96     1995.18     33.66 o
   0   3  16     3407.48     3402.06     58.75 o
   1   3  16     2248.09     2269.63     38.54 o
   2   3  16     5698.18     5689.91     84.81 o
   3   3  16      354.68      349.73      7.68 o
   4   3  16     4302.56     4195.67     54.59 o
   5   3  16      734.72      716.52     13.66 o
   6   3  16     1918.62     1900.19     29.74 o
   7   3  16       55.89       47.63      4.42 o
   8   3  16     2961.98     2926.24     43.88 o
   9   3  16       65.24       85.66      9.08 o
  10   3  16     2072.71     2086.73     33.08 o
  11   3  16        4.74        3.82      6.25 o
  12   3  16     1139.90     1145.73     23.25 o
  13   3  16        2.96        1.28      4.68 o
  14   3  16      207.58      205.87     16.47 o
 -14   4  16      439.11      439.91     13.35 o
 -13   4  16        7.85        0.49      4.37 o
 -12   4  16        1.28        2.78      4.29 o
 -11   4  16      155.89      128.16      7.18 o
 -10   4  16       52.02       66.47      5.89 o
  -9   4  16       94.67       85.33      8.10 o
  -8   4  16     1179.08     1204.29     23.83 o
  -7   4  16      588.12      548.54     11.68 o
  -6   4  16      127.03      128.80      5.53 o
  -5   4  16       82.68       86.96      4.72 o
  -4   4  16      168.28      160.48      6.60 o
  -3   4  16       67.07       70.70      4.34 o
  -2   4  16      559.57      576.33     11.83 o
  -1   4  16       45.62       56.63      3.72 o
   0   4  16       89.27       98.47      4.53 o
   1   4  16     1984.68     1901.12     31.78 o
   2   4  16      157.42      184.34      9.40 o
   3   4  16      312.41      291.12      7.01 o
   4   4  16      505.34      492.23      9.65 o
   5   4  16        5.87        7.02      2.86 o
   6   4  16      136.96      115.43      5.56 o
   7   4  16      270.27      270.84      8.91 o
   8   4  16       37.98       53.45      5.40 o
   9   4  16       37.05       41.61      5.07 o
  10   4  16        1.55       -2.96      4.10 o
  11   4  16      102.59      101.11      7.33 o
  12   4  16        0.31        1.09      4.70 o
  13   4  16      140.95      177.42     17.22 o
 -13   5  16        3.19        7.49     11.23 o
 -12   5  16       25.88       25.48      5.60 o
 -11   5  16      398.06      392.36     12.15 o
 -10   5  16      120.77      114.99      7.20 o
  -9   5  16      198.87      220.83      8.97 o
  -8   5  16      345.89      382.28     11.31 o
  -7   5  16      207.27      208.03      8.51 o
  -6   5  16      270.79      259.91     10.79 o
  -5   5  16      608.59      597.10     14.08 o
  -4   5  16      477.05      454.44     14.04 o
  -3   5  16      188.23      199.83      6.68 o
  -2   5  16      963.98      965.72     18.64 o
  -1   5  16      195.83      206.45      6.73 o
   0   5  16     2394.28     2375.20     46.68 o
   1   5  16      563.39      541.42     15.78 o
   2   5  16      238.10      248.43      8.14 o
   3   5  16       93.64       99.25      6.06 o
   4   5  16     1740.94     1691.02     29.83 o
   5   5  16      499.74      476.01     12.05 o
   6   5  16     1019.36      972.59     19.64 o
   7   5  16       17.34       17.23      5.51 o
   8   5  16      569.24      549.23     13.89 o
   9   5  16       10.91       13.60      5.34 o
  10   5  16      676.10      740.11     17.83 o
  11   5  16      144.01      148.23     16.47 o
 -10   6  16      681.92      726.76     25.64 o
  -9   6  16       68.11       75.37      6.72 o
  -8   6  16      254.74      250.02     11.52 o
  -7   6  16      154.93      142.30     11.12 o
  -6   6  16     1278.39     1349.24     37.54 o
  -5   6  16       49.88       53.52      8.19 o
  -4   6  16     1200.37     1270.02     35.18 o
  -3   6  16        2.85        4.63      4.45 o
  -2   6  16       71.44       92.92      6.13 o
  -1   6  16      608.48      640.26     23.34 o
   0   6  16      494.41      527.78     17.72 o
   1   6  16      168.65      150.65      7.29 o
   2   6  16      152.32      164.28      7.47 o
   3   6  16      361.22      361.53     15.13 o
   4   6  16       85.44       91.81      6.43 o
   5   6  16      409.35      456.84     15.78 o
   6   6  16       39.16       46.56      5.85 o
   7   6  16      166.37      159.52      8.10 o
   8   6  16       79.17       86.09     14.22 o
  -3   7  16       10.25       20.21      8.98 o
  -2   7  16        0.83       -0.75      8.23 o
  -1   7  16       28.87       31.80      5.22 o
   0   7  16      117.72      137.10      7.67 o
   1   7  16       95.55      116.97      7.29 o
   2   7  16        5.28       13.13      4.91 o
   3   7  16       65.05       62.88     13.48 o
 -17   1  17       47.75       44.43      8.72 o
 -16   1  17      127.27      113.56      7.47 o
 -15   1  17      148.74      139.35      7.65 o
 -14   1  17       97.69       92.36      5.28 o
 -13   1  17       62.26       60.25      4.42 o
 -12   1  17      307.73      317.07      8.06 o
 -11   1  17       24.81       25.58      3.43 o
 -10   1  17     1682.41     1688.35     27.46 o
  -9   1  17      408.51      356.34      8.07 o
  -8   1  17      464.98      456.11      9.10 o
  -7   1  17       24.88       32.91      3.34 o
  -6   1  17       74.79       77.65      9.60 o
  -5   1  17        1.94        6.35      2.16 o
  -4   1  17       56.32       66.44      5.75 o
  -3   1  17       47.14       62.46      3.25 o
  -2   1  17       17.95       23.49      2.10 o
  -1   1  17       81.82       74.99      3.20 o
   0   1  17      686.25      660.01     13.91 o
   1   1  17        4.39        6.55      1.91 o
   2   1  17      277.77      276.63      6.44 o
   3   1  17       63.18       58.94      4.52 o
   4   1  17       21.17       28.26      3.15 o
   5   1  17       26.15       33.02      5.32 o
   6   1  17      111.66      138.81      7.24 o
   7   1  17      280.18      279.95      7.89 o
   8   1  17       63.79       67.89      4.60 o
   9   1  17      941.53      958.92     17.54 o
  10   1  17       94.44      107.85      5.80 o
  11   1  17      144.67      136.41      7.77 o
  12   1  17      353.83      342.21     11.35 o
  13   1  17        2.43        0.02      4.35 o
  14   1  17        0.37       -0.70      6.79 o
  15   1  17      390.58      452.92     27.70 o
 -16   2  17       19.79       21.36      5.42 o
 -15   2  17      273.22      253.11      9.89 o
 -14   2  17       46.54       47.60      5.60 o
 -13   2  17       60.31       58.28      5.70 o
 -12   2  17       19.60       39.48      4.36 o
 -11   2  17      228.26      238.75      7.54 o
 -10   2  17       12.04       19.32      3.50 o
  -9   2  17      385.18      390.67      8.53 o
  -8   2  17      647.97      612.50     11.26 o
  -7   2  17      109.42      118.98      5.20 o
  -6   2  17     1893.89     1866.75     26.58 o
  -5   2  17      781.59      790.57     13.00 o
  -4   2  17       83.78       77.18      3.84 o
  -3   2  17      393.55      390.85      9.70 o
  -2   2  17     1077.55     1055.86     15.99 o
  -1   2  17     1618.50     1610.55     35.69 o
   0   2  17     1068.80     1046.89     14.47 o
   1   2  17       20.45       28.82      3.03 o
   2   2  17      471.12      434.76      7.67 o
   3   2  17      191.54      188.79      5.57 o
   4   2  17     1068.88     1062.90     16.35 o
   5   2  17     2700.04     2642.29     39.47 o
   6   2  17      406.97      370.72      9.14 o
   7   2  17       95.19      101.88      5.26 o
   8   2  17      391.90      380.15     10.20 o
   9   2  17       36.05       48.30      4.62 o
  10   2  17       36.03       49.33      4.84 o
  11   2  17      516.68      504.36     11.96 o
  12   2  17       31.05       34.64      4.70 o
  13   2  17       52.56       55.17      6.32 o
  14   2  17      532.50      502.21     14.72 o
 -15   3  17        4.99       14.58      5.33 o
 -14   3  17      111.75      113.57      7.37 o
 -13   3  17       26.53       39.30      5.51 o
 -12   3  17       17.17       18.58      4.72 o
 -11   3  17      174.37      179.71      8.43 o
 -10   3  17        1.23        1.76      3.07 o
  -9   3  17       51.36       60.73      4.57 o
  -8   3  17      160.53      159.76      6.27 o
  -7   3  17     2070.16     2076.03     32.20 o
  -6   3  17      244.52      229.66      7.12 o
  -5   3  17       55.14       66.96      4.32 o
  -4   3  17        3.39        8.47      3.07 o
  -3   3  17      541.07      504.46     19.99 o
  -2   3  17      209.33      207.57      5.45 o
  -1   3  17     2080.31     2006.16     40.54 o
   0   3  17        1.35        9.42      3.39 o
   1   3  17      471.20      483.15      8.79 o
   2   3  17      461.66      417.79      8.82 o
   3   3  17      102.76       95.57      4.52 o
   4   3  17      765.50      708.28     13.61 o
   5   3  17     1124.89     1039.26     20.79 o
   6   3  17      618.67      574.18     12.09 o
   7   3  17       23.75       32.55      4.18 o
   8   3  17      240.76      244.65      7.91 o
   9   3  17      100.39       90.81      5.73 o
  10   3  17       84.58       98.38      6.09 o
  11   3  17      104.07       94.67      6.90 o
  12   3  17      213.77      224.19      9.60 o
  13   3  17      151.22      120.24      8.11 o
 -14   4  17      104.80      113.79     15.72 o
 -13   4  17      211.79      196.92      9.06 o
 -12   4  17       86.04       87.92      6.72 o
 -11   4  17      180.42      171.38      8.22 o
 -10   4  17      337.34      322.51     10.47 o
  -9   4  17      231.30      250.10      9.16 o
  -8   4  17      836.04      844.46     18.71 o
  -7   4  17      829.38      805.38     15.37 o
  -6   4  17      528.01      541.13     11.63 o
  -5   4  17       69.00       81.36      5.40 o
  -4   4  17      100.65      105.56      5.93 o
  -3   4  17      616.03      614.87     14.82 o
  -2   4  17      250.49      234.84      7.98 o
  -1   4  17      114.72      117.18      4.80 o
   0   4  17     1372.36     1405.52     32.31 o
   1   4  17      119.75      118.95      5.54 o
   2   4  17     1160.20     1142.62     20.20 o
   3   4  17     1173.87     1119.56     23.49 o
   4   4  17       89.83       83.21      4.40 o
   5   4  17      124.49      131.33      5.26 o
   6   4  17      511.97      505.65     12.75 o
   7   4  17      638.92      606.57     16.78 o
   8   4  17       24.55       44.93      5.18 o
   9   4  17        6.27        1.08      3.96 o
  10   4  17      135.93      120.35      7.26 o
  11   4  17       48.76       67.17      6.34 o
  12   4  17      228.21      230.18     13.11 o
 -12   5  17        1.32       -3.17      6.60 o
 -11   5  17      100.89      108.05      7.18 o
 -10   5  17       81.04       89.40      6.92 o
  -9   5  17       39.52       43.87      5.68 o
  -8   5  17      284.50      307.21     10.57 o
  -7   5  17      108.78      111.43      7.92 o
  -6   5  17        4.74        8.72      3.86 o
  -5   5  17        2.22        8.64      3.86 o
  -4   5  17      300.56      270.07      8.95 o
  -3   5  17      154.04      151.55      7.08 o
  -2   5  17      535.24      552.08     11.60 o
  -1   5  17       28.51       32.64      3.93 o
   0   5  17       63.44       68.00      5.42 o
   1   5  17      348.59      361.59      9.91 o
   2   5  17        0.71        3.09      3.80 o
   3   5  17        7.63        6.02      4.07 o
   4   5  17      274.44      271.38      8.97 o
   5   5  17        2.79       10.37      4.54 o
   6   5  17       81.91       84.23      6.20 o
   7   5  17      246.69      257.22     10.48 o
   8   5  17        5.45       11.40      6.75 o
   9   5  17        5.87        4.80      4.90 o
  10   5  17       26.91       32.19      9.73 o
  11   5  17        4.45        8.98      8.98 o
 -10   6  17      155.86      142.24     16.47 o
  -9   6  17       10.35       21.34      7.35 o
  -8   6  17       70.59       86.57     11.71 o
  -7   6  17       39.98       54.49      8.72 o
  -6   6  17      160.85      176.31     11.65 o
  -5   6  17      195.36      182.36     11.65 o
  -4   6  17       16.05       27.70      9.73 o
  -3   6  17        5.74       12.94      5.54 o
  -2   6  17       63.63       72.94      6.74 o
  -1   6  17        0.35        6.75      4.17 o
   0   6  17       22.38       25.22      4.76 o
   1   6  17        0.03       -0.78      3.92 o
   2   6  17      270.66      269.58     13.05 o
   3   6  17      224.13      241.95      8.89 o
   4   6  17       43.67       58.92      5.85 o
   5   6  17       25.34       44.44      5.70 o
   6   6  17       13.41       17.38      5.12 o
   7   6  17       20.62       10.48     10.48 o
  -2   7  17       36.96       57.64     11.23 o
  -1   7  17        3.18        7.42      6.07 o
   0   7  17        5.83        1.41      4.89 o
   1   7  17       72.04       80.89      9.25 o
   2   7  17        1.40        9.73     10.48 o
 -17   0  18      454.48      396.77     27.70 o
 -16   0  18       33.53       17.71      7.66 o
 -15   0  18      178.78      176.97      9.94 o
 -14   0  18      537.57      514.02     15.98 o
 -13   0  18      209.56      249.09     13.63 o
 -12   0  18     1598.08     1698.44     45.44 o
 -11   0  18      822.76      869.20     21.27 o
 -10   0  18     3917.27     3859.11     73.46 o
  -9   0  18      598.35      602.13     15.96 o
  -8   0  18     1556.36     1544.08     32.35 o
  -7   0  18     2053.03     2016.25     40.38 o
  -6   0  18      712.31      749.55     17.97 o
  -5   0  18     3257.62     3244.56     61.66 o
  -4   0  18     1485.35     1340.95     32.33 o
  -3   0  18     3534.03     3525.79     76.70 o
  -2   0  18     1155.17     1134.71     41.24 o
  -1   0  18      705.10      726.02     16.72 o
   0   0  18      531.81      509.74     22.57 o
   1   0  18     3733.35     3637.43     66.85 o
   2   0  18     1077.68     1001.92     21.83 o
   3   0  18     1542.73     1459.57     29.87 o
   4   0  18     3826.38     3656.89     67.46 o
   5   0  18     2001.44     2085.06     40.78 o
   6   0  18      420.06      403.19     12.18 o
   7   0  18     2904.29     2999.82     56.70 o
   8   0  18      648.47      647.60     16.78 o
   9   0  18     2392.62     2264.90     56.46 o
  10   0  18     1133.03     1155.88     33.30 o
  11   0  18     1335.09     1277.41     36.48 o
  12   0  18      534.96      569.62     21.43 o
  13   0  18      563.45      573.76     21.96 o
  14   0  18      297.99      288.36     16.09 o
 -17   1  18        1.70       -1.50      7.13 o
 -16   1  18        4.07        4.35      4.74 o
 -15   1  18       81.20       90.64      6.81 o
 -14   1  18       10.61       16.66      3.86 o
 -13   1  18     1013.96     1028.71     17.44 o
 -12   1  18        1.04        3.51      3.09 o
 -11   1  18       11.43        8.64      3.13 o
 -10   1  18      520.64      526.62     11.47 o
  -9   1  18      688.39      694.06     12.49 o
  -8   1  18        5.29        8.26      2.72 o
  -7   1  18      720.40      738.85     12.75 o
  -6   1  18        7.74       11.65      2.57 o
  -5   1  18      208.13      186.00      5.46 o
  -4   1  18     1925.81     1925.47     27.07 o
  -3   1  18     1785.65     1831.60     31.41 o
  -2   1  18      211.45      194.56      6.58 o
  -1   1  18      275.70      263.74      5.72 o
   0   1  18     1289.63     1276.71     29.38 o
   1   1  18     1193.14     1101.65     16.58 o
   2   1  18      288.69      276.19      8.68 o
   3   1  18       40.38       41.79      3.58 o
   4   1  18      506.63      447.79      8.86 o
   5   1  18       56.59       66.23      3.82 o
   6   1  18     1765.05     1781.18     25.38 o
   7   1  18      123.89      122.15      5.75 o
   8   1  18       58.06       62.63      4.77 o
   9   1  18        3.65       15.87      3.67 o
  10   1  18      253.08      243.15      8.11 o
  11   1  18        2.30       -0.09      4.26 o
  12   1  18      322.36      340.40     12.53 o
  13   1  18       15.90        9.36      5.02 o
  14   1  18        4.40        6.53      5.33 o
  15   1  18       64.98      101.06     14.97 o
 -16   2  18       83.66       87.61      8.35 o
 -15   2  18      166.08      168.18      8.69 o
 -14   2  18       30.46       28.77      5.62 o
 -13   2  18        0.07        2.00      4.32 o
 -12   2  18     1254.37     1258.75     22.11 o
 -11   2  18       41.62       51.96      4.51 o
 -10   2  18      906.11      907.70     16.89 o
  -9   2  18      259.50      234.75      6.69 o
  -8   2  18      290.26      265.17      7.04 o
  -7   2  18      116.54      129.61      5.08 o
  -6   2  18      532.65      543.48     10.24 o
  -5   2  18      333.50      331.11      7.38 o
  -4   2  18      119.80      107.36      4.87 o
  -3   2  18      684.58      673.65     14.36 o
  -2   2  18      747.61      723.79     13.59 o
  -1   2  18      872.41      866.43     16.77 o
   0   2  18      314.29      294.48      8.60 o
   1   2  18        2.93        7.72      2.20 o
   2   2  18       56.23       63.04      5.41 o
   3   2  18     1538.52     1472.83     21.50 o
   4   2  18      473.53      446.44      8.99 o
   5   2  18     1423.86     1379.19     22.60 o
   6   2  18       93.47       85.89      5.01 o
   7   2  18       55.13       59.48      4.62 o
   8   2  18       14.03       20.40      3.90 o
   9   2  18     1831.00     1748.74     28.55 o
  10   2  18      191.76      186.92      7.39 o
  11   2  18       98.38       94.13      6.02 o
  12   2  18      292.98      296.35     10.97 o
  13   2  18      258.79      270.48     10.93 o
  14   2  18       60.04       98.07     14.22 o
 -15   3  18      405.95      447.09     20.21 o
 -14   3  18       26.46       18.39      5.14 o
 -13   3  18      779.21      758.46     17.94 o
 -12   3  18       14.27       19.39      4.84 o
 -11   3  18     1921.14     1918.10     35.23 o
 -10   3  18      219.30      208.04      7.27 o
  -9   3  18      678.43      671.95     13.74 o
  -8   3  18      825.92      842.72     15.90 o
  -7   3  18      952.83      974.19     17.55 o
  -6   3  18      561.16      551.59     11.67 o
  -5   3  18     4176.25     4248.29     68.73 o
  -4   3  18     1918.55     1894.05     42.57 o
  -3   3  18     3673.12     3770.79    103.41 o
  -2   3  18     3011.06     3045.41     65.34 o
  -1   3  18      806.42      819.15     20.55 o
   0   3  18     1432.31     1442.18     31.72 o
   1   3  18     1122.35     1094.54     27.37 o
   2   3  18     1501.97     1470.10     21.60 o
   3   3  18     1632.32     1586.13     25.56 o
   4   3  18     3328.18     3236.77     62.69 o
   5   3  18      327.18      337.33      8.99 o
   6   3  18     2955.39     2927.22     48.23 o
   7   3  18       18.11       17.72      3.88 o
   8   3  18      748.72      713.25     14.52 o
   9   3  18       81.33       85.52      5.73 o
  10   3  18      188.71      193.57      7.53 o
  11   3  18        0.10        1.45      4.43 o
  12   3  18      779.98      823.65     18.86 o
  13   3  18       78.51       91.33     12.73 o
 -14   4  18      298.17      340.62     23.96 o
 -13   4  18      138.38      132.62      7.94 o
 -12   4  18      113.59      107.22      7.18 o
 -11   4  18        9.44       14.63      4.64 o
 -10   4  18        7.19        9.62      4.39 o
  -9   4  18      310.44      302.65     10.09 o
  -8   4  18      121.13      128.91      6.14 o
  -7   4  18       16.18       11.10      3.86 o
  -6   4  18      149.73      149.46      6.97 o
  -5   4  18       31.38       36.52      4.55 o
  -4   4  18     1051.18     1038.89     27.77 o
  -3   4  18       60.43       50.50      4.82 o
  -2   4  18       96.69      101.72      5.18 o
  -1   4  18      103.83      102.80      4.70 o
   0   4  18        9.56       17.75      2.98 o
   1   4  18      108.95      105.92      5.24 o
   2   4  18      185.38      184.55      5.74 o
   3   4  18       10.73       17.83      3.11 o
   4   4  18      256.29      243.95      6.80 o
   5   4  18      436.87      423.57     10.19 o
   6   4  18        2.32        0.82      4.21 o
   7   4  18       88.03       90.51      6.34 o
   8   4  18       37.41       39.06      5.14 o
   9   4  18       35.50       32.83      5.05 o
  10   4  18      100.47      107.09      7.24 o
  11   4  18      193.71      186.82      9.06 o
 -12   5  18       16.62       27.70     11.98 o
 -11   5  18      447.71      444.23     15.56 o
 -10   5  18       57.54       64.00      6.35 o
  -9   5  18      129.70      125.03      8.78 o
  -8   5  18     1222.62     1253.38     33.84 o
  -7   5  18      283.31      335.23     12.67 o
  -6   5  18      441.34      464.60     15.34 o
  -5   5  18     1134.06     1156.83     33.60 o
  -4   5  18       79.19       92.72      6.13 o
  -3   5  18     1105.41     1141.14     26.47 o
  -2   5  18      784.37      827.99     15.54 o
  -1   5  18      405.50      430.90     11.37 o
   0   5  18      688.52      697.98     15.05 o
   1   5  18      132.20      138.93      6.74 o
   2   5  18      332.57      299.73     10.05 o
   3   5  18       93.75      107.05      6.35 o
   4   5  18      866.48      854.61     17.87 o
   5   5  18     1233.65     1264.35     30.06 o
   6   5  18      507.64      506.83     17.47 o
   7   5  18       35.88       55.71      6.70 o
   8   5  18      217.57      193.95     12.36 o
   9   5  18        3.83        7.10      4.92 o
  10   5  18        2.90       14.97      8.98 o
  -9   6  18       12.71        1.50      9.73 o
  -8   6  18      126.73      142.05     11.37 o
  -7   6  18      468.20      504.18     19.85 o
  -6   6  18      438.86      485.57     19.32 o
  -5   6  18       76.46       83.27      9.53 o
  -4   6  18      333.35      326.40     21.71 o
  -3   6  18      216.71      211.71     11.65 o
  -2   6  18      404.21      428.39     23.58 o
  -1   6  18      362.49      393.88     12.64 o
   0   6  18       27.10       37.24      5.00 o
   1   6  18       79.70       96.10      6.43 o
   2   6  18       51.77       50.14      5.60 o
   3   6  18      632.30      642.04     23.66 o
   4   6  18      345.11      379.81     18.37 o
   5   6  18      558.46      562.74     14.20 o
   6   6  18        8.54        4.44      7.13 o
 -16   1  19       46.74       45.62      7.60 o
 -15   1  19      675.14      658.77     16.63 o
 -14   1  19        5.21        9.71      4.13 o
 -13   1  19      235.44      227.42      7.41 o
 -12   1  19        3.67        5.43      3.23 o
 -11   1  19      222.01      221.74      6.81 o
 -10   1  19        4.24        2.54      2.71 o
  -9   1  19        1.05        2.73      2.81 o
  -8   1  19     1813.06     1796.98     26.27 o
  -7   1  19      665.51      633.07     11.52 o
  -6   1  19       91.02       90.97      4.47 o
  -5   1  19       19.65       38.54      3.90 o
  -4   1  19     2224.21     2127.73     29.80 o
  -3   1  19     1199.02     1179.57     27.92 o
  -2   1  19      305.39      320.46      8.46 o
  -1   1  19       48.00       54.30      4.07 o
   0   1  19     3400.09     3334.00     43.86 o
   1   1  19      734.68      705.38     12.02 o
   2   1  19       64.90       71.68      4.00 o
   3   1  19     2023.59     2011.53     28.07 o
   4   1  19      642.65      670.35     15.01 o
   5   1  19       68.76       59.82      3.98 o
   6   1  19      284.23      276.48      8.24 o
   7   1  19      808.78      797.94     15.27 o
   8   1  19        1.18       16.10      7.90 o
   9   1  19     1645.47     1673.25     27.48 o
  10   1  19       11.08       11.58      4.91 o
  11   1  19      265.54      261.74     10.22 o
  12   1  19      109.06      142.87      8.31 o
  13   1  19        7.53       10.42      5.33 o
  14   1  19       55.91       54.65     11.98 o
 -15   2  19       62.53       81.64      9.08 o
 -14   2  19       82.23      105.16      7.39 o
 -13   2  19      192.02      179.56      8.30 o
 -12   2  19       85.63       92.05      5.58 o
 -11   2  19      430.07      440.87     10.75 o
 -10   2  19        0.54        5.15      3.27 o
  -9   2  19       43.91       55.31      4.09 o
  -8   2  19      694.94      692.39     12.59 o
  -7   2  19     1449.49     1454.03     21.90 o
  -6   2  19      159.34      168.54      5.56 o
  -5   2  19      864.45      859.28     15.81 o
  -4   2  19       13.77       15.74      2.99 o
  -3   2  19       13.41       17.51      3.05 o
  -2   2  19      535.87      508.26     12.49 o
  -1   2  19     1366.49     1312.18     21.39 o
   0   2  19      100.26      104.42      4.13 o
   1   2  19      764.35      700.60     12.07 o
   2   2  19      656.69      627.30     11.32 o
   3   2  19      578.42      588.77     10.85 o
   4   2  19       31.97       41.23      3.94 o
   5   2  19      201.29      179.80      6.80 o
   6   2  19       42.46       45.76      4.18 o
   7   2  19       98.12      108.18      9.92 o
   8   2  19      517.33      477.23     11.30 o
   9   2  19      237.87      255.05      8.38 o
  10   2  19       80.03       90.82      5.95 o
  11   2  19        0.47        2.97      3.85 o
  12   2  19        2.38        2.84      4.61 o
  13   2  19       16.56       17.26      5.99 o
  14   2  19       68.09       79.35     13.48 o
 -14   3  19        0.55        1.39      4.79 o
 -13   3  19        2.32       11.08      4.93 o
 -12   3  19      149.37      130.32      7.47 o
 -11   3  19      262.77      284.65     10.18 o
 -10   3  19       19.94       23.01      4.07 o
  -9   3  19       12.17       11.98      3.69 o
  -8   3  19      120.98      126.03      6.08 o
  -7   3  19      781.17      796.56     15.22 o
  -6   3  19      209.97      213.66      8.17 o
  -5   3  19       90.41      100.21      6.25 o
  -4   3  19       40.56       47.53      4.81 o
  -3   3  19      169.44      182.39      6.78 o
  -2   3  19      806.60      810.93     16.53 o
  -1   3  19       34.54       42.44      3.59 o
   0   3  19      200.30      201.36      5.48 o
   1   3  19        1.63        4.34      2.39 o
   2   3  19       42.78       47.52      3.64 o
   3   3  19       36.63       37.27      4.04 o
   4   3  19     1101.62     1063.84     18.73 o
   5   3  19       87.71       93.38      6.34 o
   6   3  19        3.80       10.69      3.69 o
   7   3  19      122.99      123.61      6.13 o
   8   3  19       29.86       41.23      4.57 o
   9   3  19        4.55        8.83      3.85 o
  10   3  19      108.19      124.56      6.51 o
  11   3  19      139.00      144.09      8.27 o
  12   3  19        1.30        8.26      5.11 o
  13   3  19       76.32       80.10     12.73 o
 -13   4  19      223.51      235.07     19.46 o
 -12   4  19       19.39       20.40      5.31 o
 -11   4  19       75.28       76.72      6.43 o
 -10   4  19      563.31      539.82     14.36 o
  -9   4  19      420.33      446.68     12.70 o
  -8   4  19       32.58       36.60      4.78 o
  -7   4  19      177.54      144.95      7.08 o
  -6   4  19      447.63      448.80     13.83 o
  -5   4  19      534.39      546.17     13.51 o
  -4   4  19      396.88      381.40     10.73 o
  -3   4  19     1079.14     1096.28     27.34 o
  -2   4  19        2.37        5.90      3.61 o
  -1   4  19      145.88      140.69      5.82 o
   0   4  19      471.03      448.92     15.70 o
   1   4  19      323.43      307.89      8.13 o
   2   4  19        3.88        5.56      3.20 o
   3   4  19      808.30      774.02     13.44 o
   4   4  19       58.68       74.91      6.37 o
   5   4  19       74.98       79.80      5.87 o
   6   4  19      137.54      121.61      6.83 o
   7   4  19      218.23      247.34      9.10 o
   8   4  19       31.35       41.51      5.93 o
   9   4  19       57.57       51.50      5.76 o
  10   4  19       85.27       97.04      7.35 o
  11   4  19       56.24       57.65      8.19 o
 -11   5  19       12.68       23.58      7.94 o
 -10   5  19       26.97       29.84      6.19 o
  -9   5  19       26.14       38.26      6.48 o
  -8   5  19        2.51       10.53      5.39 o
  -7   5  19      109.50      121.67      8.45 o
  -6   5  19       60.25       69.07      5.76 o
  -5   5  19      119.27      153.19      7.53 o
  -4   5  19      225.92      259.06      9.63 o
  -3   5  19      102.21      107.56      6.59 o
  -2   5  19       13.37       13.91      4.60 o
  -1   5  19       37.50       51.62      5.90 o
   0   5  19        6.52        5.66      4.01 o
   1   5  19       49.92       51.81      5.14 o
   2   5  19       96.82      116.47      6.45 o
   3   5  19       26.69       37.21      4.93 o
   4   5  19        6.30       16.38      4.67 o
   5   5  19      152.34      149.02      8.91 o
   6   5  19       34.96       32.03      6.13 o
   7   5  19       10.01       12.16      6.48 o
   8   5  19       18.45       27.88      6.34 o
  -8   6  19      117.22      123.24     11.65 o
  -7   6  19        5.08        1.50      9.73 o
  -6   6  19        2.08        6.86      6.48 o
  -5   6  19      219.05      243.69     13.49 o
  -4   6  19        7.56       12.92      6.07 o
  -3   6  19      124.04      142.27     10.48 o
  -2   6  19       87.48      100.67      9.70 o
  -1   6  19        4.46        4.34      4.95 o
   0   6  19        3.78       -0.75      4.56 o
   1   6  19        3.10        2.35      4.47 o
   2   6  19       50.44       53.72      5.89 o
   3   6  19      258.01      292.98     14.91 o
   4   6  19        9.85       12.00      5.12 o
   5   6  19       18.44       25.57      8.19 o
 -16   0  20      713.71      742.36     25.87 o
 -15   0  20       24.07       28.20      6.48 o
 -14   0  20      407.29      379.74     14.06 o
 -13   0  20      523.94      541.58     16.67 o
 -12   0  20        7.06        7.91      5.90 o
 -11   0  20      309.14      319.99     11.62 o
 -10   0  20     1682.21     1646.11     35.22 o
  -9   0  20      344.00      396.57     12.64 o
  -8   0  20      817.50      757.16     18.95 o
  -7   0  20     1024.83      965.25     22.42 o
  -6   0  20     1345.86     1399.93     29.86 o
  -5   0  20      416.49      388.27     11.72 o
  -4   0  20      319.07      302.38     14.45 o
  -3   0  20      919.77      907.71     26.40 o
  -2   0  20       35.34       28.26      5.75 o
  -1   0  20     4975.79     4925.54    113.14 o
   0   0  20        3.47       15.58      5.75 o
   1   0  20     3526.63     3342.40     62.51 o
   2   0  20     1120.78     1099.59     24.12 o
   3   0  20     2047.80     1971.50     39.44 o
   4   0  20      225.49      224.43      9.17 o
   5   0  20     5675.44     5870.65    106.18 o
   6   0  20      107.98      127.90      7.63 o
   7   0  20     2158.62     2284.26     45.08 o
   8   0  20      361.55      312.68     15.08 o
   9   0  20     3302.85     3295.56     79.07 o
  10   0  20     1172.85     1216.93     35.13 o
  11   0  20     1033.50     1050.71     32.00 o
  12   0  20        0.58        3.80      6.54 o
  13   0  20      485.52      495.73     21.15 o
 -16   1  20      195.65      192.52     13.73 o
 -15   1  20      195.43      216.12      9.60 o
 -14   1  20       58.08       56.42      6.15 o
 -13   1  20       64.36       66.17      4.86 o
 -12   1  20       38.91       46.16      4.38 o
 -11   1  20      446.34      459.24     10.21 o
 -10   1  20      159.67      172.28      6.09 o
  -9   1  20      934.32      901.35     15.38 o
  -8   1  20        0.43        0.11      2.61 o
  -7   1  20        1.65        5.58      2.69 o
  -6   1  20     1039.86     1012.05     16.39 o
  -5   1  20     1815.12     1837.80     26.44 o
  -4   1  20       26.82       28.59      3.48 o
  -3   1  20     1960.60     1962.90     43.27 o
  -2   1  20       56.31       54.72      3.98 o
  -1   1  20      188.19      162.26      6.89 o
   0   1  20     1352.01     1280.43     19.18 o
   1   1  20      241.82      244.13      6.64 o
   2   1  20       10.48       18.11      3.17 o
   3   1  20      218.60      207.16      6.13 o
   4   1  20      611.68      570.51     10.76 o
   5   1  20      139.31      139.28      5.35 o
   6   1  20      496.17      503.33     11.33 o
   7   1  20        2.61        8.44      3.69 o
   8   1  20        5.19        3.73      3.63 o
   9   1  20      110.04      126.32      6.63 o
  10   1  20       70.82       62.69      6.43 o
  11   1  20       19.71       22.01      5.31 o
  12   1  20      147.24      154.28      8.70 o
  13   1  20       87.79       92.62      9.78 o
 -15   2  20      208.12      234.75     11.62 o
 -14   2  20       50.80       62.83      6.35 o
 -13   2  20        6.88        8.35      4.55 o
 -12   2  20        5.42       10.71      3.80 o
 -11   2  20      184.68      212.39      7.68 o
 -10   2  20       66.83       64.70      4.81 o
  -9   2  20       36.32       45.45      4.31 o
  -8   2  20      676.30      691.57     13.85 o
  -7   2  20       60.25       68.94      4.21 o
  -6   2  20      698.08      709.41     14.01 o
  -5   2  20      447.15      429.85     10.07 o
  -4   2  20      507.97      470.79     11.37 o
  -3   2  20      218.30      226.83      7.26 o
  -2   2  20        0.82        5.26      2.93 o
  -1   2  20      846.66      853.31     22.12 o
   0   2  20      281.50      272.62      7.53 o
   1   2  20     3709.65     3608.24     47.50 o
   2   2  20        5.52       11.55      3.08 o
   3   2  20      569.75      503.48     10.00 o
   4   2  20       80.43       76.42      4.95 o
   5   2  20      168.08      173.96      6.56 o
   6   2  20       15.17       10.39      3.55 o
   7   2  20     1621.16     1658.32     27.28 o
   8   2  20        9.52       10.28      3.85 o
   9   2  20     1840.22     1850.47     30.25 o
  10   2  20      214.16      208.93      7.99 o
  11   2  20       48.82       44.00      5.11 o
  12   2  20       94.92       98.61      7.62 o
  13   2  20      279.01      310.68     22.46 o
 -14   3  20        2.75       -6.74      9.73 o
 -13   3  20      605.19      626.06     16.27 o
 -12   3  20       21.01       25.10      5.31 o
 -11   3  20     1058.65     1069.57     22.69 o
 -10   3  20        3.91        7.97      3.66 o
  -9   3  20     1636.75     1662.49     27.45 o
  -8   3  20     1310.12     1336.25     22.91 o
  -7   3  20     1295.40     1320.67     25.48 o
  -6   3  20      458.34      439.61     11.93 o
  -5   3  20     2019.63     2046.33     43.11 o
  -4   3  20      257.01      251.74     13.54 o
  -3   3  20     3034.42     3113.41     59.60 o
  -2   3  20      986.80      990.08     21.22 o
  -1   3  20      889.03      923.46     24.97 o
   0   3  20     1098.31     1091.64     24.16 o
   1   3  20      112.98      112.08      4.96 o
   2   3  20     1494.46     1426.16     23.65 o
   3   3  20      423.10      469.50     26.24 o
   4   3  20      644.65      619.42     12.96 o
   5   3  20      346.70      356.34      9.40 o
   6   3  20      738.50      765.35     15.30 o
   7   3  20        1.01        0.21      4.00 o
   8   3  20      284.00      273.63     10.07 o
   9   3  20       86.78      103.91      6.27 o
  10   3  20      192.99      194.59      7.89 o
  11   3  20       33.05       42.67      6.09 o
  12   3  20      166.21      181.92     16.47 o
 -13   4  20       51.94       65.13     13.48 o
 -12   4  20       94.59       87.55      7.20 o
 -11   4  20      196.86      181.07      8.77 o
 -10   4  20      306.92      298.84     10.62 o
  -9   4  20       66.04       60.26      6.89 o
  -8   4  20        0.50       -2.61      3.60 o
  -7   4  20       93.94       91.05      6.28 o
  -6   4  20       10.72       20.49      4.86 o
  -5   4  20       31.52       38.99      4.89 o
  -4   4  20     1288.69     1274.41     24.65 o
  -3   4  20        0.73        5.97      3.71 o
  -2   4  20       72.53       80.14      5.65 o
  -1   4  20      149.49      135.53      6.69 o
   0   4  20        2.86        0.02      3.12 o
   1   4  20        0.49        3.60      3.20 o
   2   4  20       18.58       19.35      3.66 o
   3   4  20        6.05       12.33      3.86 o
   4   4  20      235.71      229.05      8.77 o
   5   4  20      629.94      586.02     14.31 o
   6   4  20       10.23        9.28      4.14 o
   7   4  20       39.38       36.33      5.13 o
   8   4  20      107.54      105.90      7.06 o
   9   4  20       80.57       71.66      6.34 o
  10   4  20        6.74        7.52      6.07 o
 -10   5  20        1.73        4.43      6.82 o
  -9   5  20      196.02      214.43     10.94 o
  -8   5  20      281.18      291.96     15.17 o
  -7   5  20      752.83      752.75     20.75 o
  -6   5  20      134.30      155.38      7.72 o
  -5   5  20      348.54      366.85     11.28 o
  -4   5  20      126.87      129.26      7.06 o
  -3   5  20      681.82      746.47     18.99 o
  -2   5  20      159.03      151.04      8.35 o
  -1   5  20      503.30      519.91     18.97 o
   0   5  20       21.17       23.68      5.32 o
   1   5  20       41.67       42.70      5.04 o
   2   5  20      585.12      554.47     16.07 o
   3   5  20       55.45       70.45      6.48 o
   4   5  20       86.96      108.21      8.04 o
   5   5  20       78.38      109.68      8.04 o
   6   5  20       17.62       34.30      7.35 o
   7   5  20        1.08        5.90      5.70 o
  -7   6  20      216.43      268.76     20.96 o
  -6   6  20      171.00      180.42     18.72 o
  -5   6  20       23.37       28.45      9.73 o
  -4   6  20       40.67       47.11      7.66 o
  -3   6  20      446.77      467.18     17.73 o
  -2   6  20      561.80      618.92     21.43 o
  -1   6  20      232.98      242.24     17.22 o
   0   6  20        4.09       -0.92      5.03 o
   1   6  20      406.84      437.30     14.67 o
   2   6  20       49.59       53.16      5.99 o
   3   6  20      526.52      560.59     30.14 o
   4   6  20       79.64       98.69      8.47 o
 -15   1  21       86.85      117.18      8.02 o
 -14   1  21        3.99        1.04      4.48 o
 -13   1  21      124.15      121.41      6.09 o
 -12   1  21      226.19      227.79      7.40 o
 -11   1  21       75.00       93.96      5.72 o
 -10   1  21      112.00      134.83      5.68 o
  -9   1  21      138.12      145.14      5.71 o
  -8   1  21      235.96      220.36      6.60 o
  -7   1  21       15.98       15.34      3.04 o
  -6   1  21       97.51      123.09      5.06 o
  -5   1  21      471.58      499.37     10.99 o
  -4   1  21       30.76       30.19      4.44 o
  -3   1  21      992.20      968.25     17.39 o
  -2   1  21       17.59       23.65      4.17 o
  -1   1  21     1033.12      969.65     19.93 o
   0   1  21       61.94       46.15      4.82 o
   1   1  21      961.24      969.80     15.70 o
   2   1  21        9.94       11.48      3.15 o
   3   1  21      749.70      704.81     13.56 o
   4   1  21        1.26        7.90      4.86 o
   5   1  21      114.19      119.29      5.35 o
   6   1  21        9.67        3.15      3.45 o
   7   1  21     1287.87     1317.85     22.76 o
   8   1  21      171.63      162.36      7.20 o
   9   1  21      489.53      467.58     11.64 o
  10   1  21        2.30       -0.82      4.56 o
  11   1  21      268.89      261.16     10.59 o
  12   1  21       16.98       25.42      5.80 o
  13   1  21      181.63      199.13     18.72 o
 -14   2  21      115.83      112.36      7.64 o
 -13   2  21      699.44      717.32     17.56 o
 -12   2  21        0.06        0.10      3.68 o
 -11   2  21      251.45      260.62      8.47 o
 -10   2  21        4.24        3.95      3.50 o
  -9   2  21       37.83       45.79      4.53 o
  -8   2  21       14.53       20.13      3.69 o
  -7   2  21      429.06      407.48     10.05 o
  -6   2  21       90.62       92.66      5.19 o
  -5   2  21      132.60      128.24      6.46 o
  -4   2  21      900.76      880.21     20.09 o
  -3   2  21     1370.84     1348.42     30.14 o
  -2   2  21       40.92       49.78      4.23 o
  -1   2  21      491.62      447.09     11.90 o
   0   2  21      406.28      357.81     10.51 o
   1   2  21        1.29       10.58      3.43 o
   2   2  21      233.06      219.22      6.54 o
   3   2  21      391.23      389.52      8.83 o
   4   2  21      213.75      191.95      7.76 o
   5   2  21        1.89       -0.81      2.99 o
   6   2  21        3.75        4.14      3.64 o
   7   2  21        2.95       10.19      3.76 o
   8   2  21        2.42        2.23      3.64 o
   9   2  21      198.38      202.04      7.92 o
  10   2  21        8.32       10.29      4.09 o
  11   2  21       38.15       31.95      4.99 o
  12   2  21       94.29      111.54     14.97 o
 -14   3  21       52.76       76.36     14.22 o
 -13   3  21        8.84       23.47      5.55 o
 -12   3  21      189.64      191.07      8.96 o
 -11   3  21      197.96      218.71      9.34 o
 -10   3  21       50.19       52.11      5.00 o
  -9   3  21       21.99       33.35      4.96 o
  -8   3  21        6.00        7.99      4.05 o
  -7   3  21       15.70       24.85      4.54 o
  -6   3  21       10.35        8.24      3.92 o
  -5   3  21        0.99        7.36      3.92 o
  -4   3  21       41.10       41.07      5.15 o
  -3   3  21       18.80       24.65      3.79 o
  -2   3  21      409.98      434.46     11.11 o
  -1   3  21      593.59      608.17     14.12 o
   0   3  21      202.44      197.54      8.43 o
   1   3  21      105.24       98.72      4.91 o
   2   3  21       42.01       43.48      4.32 o
   3   3  21       18.07       18.43      3.67 o
   4   3  21       35.85       41.41      4.53 o
   5   3  21        7.25       13.47      3.88 o
   6   3  21      125.17      120.97      6.25 o
   7   3  21        7.86        5.23      4.19 o
   8   3  21       82.25       82.43      5.77 o
   9   3  21      143.42      126.47      6.76 o
  10   3  21       42.55       36.50      5.01 o
  11   3  21        0.17       -1.21      5.54 o
 -12   4  21        0.17       12.73     10.48 o
 -11   4  21      693.82      726.92     20.87 o
 -10   4  21        3.90       11.15      5.51 o
  -9   4  21       88.21      107.17      8.33 o
  -8   4  21        0.70        1.61      3.80 o
  -7   4  21        4.70        8.34      3.92 o
  -6   4  21       88.49       96.14      6.32 o
  -5   4  21     1210.02     1252.23     28.59 o
  -4   4  21        7.17       14.98      4.17 o
  -3   4  21      178.55      187.40      7.91 o
  -2   4  21        3.78        7.12      3.65 o
  -1   4  21       64.80       67.86      5.27 o
   0   4  21       13.04       11.66      5.54 o
   1   4  21      368.49      340.62     12.97 o
   2   4  21      239.52      234.85      9.18 o
   3   4  21       12.99       19.20      4.32 o
   4   4  21      278.61      270.94      9.51 o
   5   4  21       60.95       71.69      5.39 o
   6   4  21       13.43       17.98      4.68 o
   7   4  21       34.45       36.81      5.32 o
   8   4  21      128.71      146.59      7.92 o
   9   4  21        0.87       -4.45      4.45 o
  -9   5  21        2.41        6.80      6.82 o
  -8   5  21       67.59       65.18      7.28 o
  -7   5  21       13.54       22.35      5.90 o
  -6   5  21        3.24        4.18      4.05 o
  -5   5  21       32.83       47.51      5.38 o
  -4   5  21      358.74      354.40     11.78 o
  -3   5  21      110.96      117.34      6.89 o
  -2   5  21        0.81        1.16      4.12 o
  -1   5  21       35.00       49.84      7.35 o
   0   5  21       26.73       27.28      6.60 o
   1   5  21       14.91       17.47      5.19 o
   2   5  21      113.51      121.69      6.90 o
   3   5  21      142.06      133.06      8.35 o
   4   5  21        8.80       16.58      5.75 o
   5   5  21      363.63      379.95     16.38 o
   6   5  21       18.23       21.87      6.37 o
   7   5  21        1.07        0.75     11.23 o
  -6   6  21        2.11        7.49     11.23 o
  -4   6  21        0.07       -0.96      5.54 o
  -3   6  21      122.03      149.22     10.59 o
  -2   6  21        9.22       16.74      7.35 o
  -1   6  21       11.08        9.27      6.82 o
   0   6  21       37.59       63.48      8.72 o
   1   6  21       19.81       29.87      6.19 o
   2   6  21       69.58       84.49     10.11 o
   3   6  21        4.35        9.73     11.98 o
 -15   0  22      566.09      576.22     22.74 o
 -14   0  22      108.75      126.70      9.57 o
 -13   0  22      260.91      277.42     14.79 o
 -12   0  22      135.54      135.94      8.85 o
 -11   0  22     1169.60     1164.11     31.06 o
 -10   0  22     1734.92     1725.23     37.08 o
  -9   0  22       20.60       32.33      5.43 o
  -8   0  22     1547.21     1583.42     34.05 o
  -7   0  22     1728.18     1783.64     48.45 o
  -6   0  22      681.66      730.65     31.41 o
  -5   0  22     1382.04     1263.06     35.06 o
  -4   0  22        3.10        9.10      5.21 o
  -3   0  22      627.37      534.81     19.46 o
  -2   0  22      457.58      449.40     43.05 o
  -1   0  22     4809.16     4670.57    108.66 o
   0   0  22     1764.07     1666.94     58.77 o
   1   0  22     9199.87     8780.14    196.76 o
   2   0  22        0.62       16.11      6.48 o
   3   0  22     1832.85     1913.67     38.62 o
   4   0  22       77.85       86.50      6.75 o
   5   0  22     1138.82     1218.18     26.99 o
   6   0  22      189.72      186.46      9.28 o
   7   0  22     2084.46     2086.19     58.71 o
   8   0  22      180.83      165.08     15.72 o
   9   0  22     2719.50     2797.87     69.36 o
  10   0  22       80.52      106.00     11.15 o
  11   0  22       85.24      103.86     10.78 o
  12   0  22        4.42        2.25      8.98 o
 -15   1  22      223.90      243.20     15.32 o
 -14   1  22        0.24       -0.43      4.55 o
 -13   1  22       80.30       79.48      5.32 o
 -12   1  22       58.76       69.41      5.02 o
 -11   1  22      323.89      327.69      9.59 o
 -10   1  22        0.06       -1.42      3.05 o
  -9   1  22      356.50      369.92      9.00 o
  -8   1  22        1.31        4.12      3.00 o
  -7   1  22      321.62      304.24      8.67 o
  -6   1  22      449.09      423.53     11.43 o
  -5   1  22      300.78      306.99      8.46 o
  -4   1  22       31.08       26.13      4.29 o
  -3   1  22      139.91      126.85      6.72 o
  -2   1  22      275.54      242.65      8.77 o
  -1   1  22     1170.43     1102.55     22.26 o
   0   1  22      336.96      302.63      9.76 o
   1   1  22      236.16      211.08      8.11 o
   2   1  22       41.38       50.45      4.17 o
   3   1  22      343.21      301.89      7.81 o
   4   1  22      409.45      409.54      9.14 o
   5   1  22       97.21       92.26      5.08 o
   6   1  22       61.71       54.90      4.92 o
   7   1  22       18.18       13.91      4.20 o
   8   1  22      145.55      128.15      6.67 o
   9   1  22      185.66      193.01      7.89 o
  10   1  22      121.06      140.68      8.25 o
  11   1  22        7.88       11.54      5.03 o
  12   1  22        2.82        5.99      8.98 o
 -14   2  22      111.04      122.03     16.47 o
 -13   2  22        2.05        9.63      5.00 o
 -12   2  22       37.69       32.23      4.61 o
 -11   2  22      324.45      360.95     10.11 o
 -10   2  22       41.73       36.83      4.58 o
  -9   2  22      511.15      502.51     12.22 o
  -8   2  22      903.31      890.21     17.22 o
  -7   2  22      132.13      136.55      6.26 o
  -6   2  22      241.44      257.24      7.98 o
  -5   2  22      324.77      347.74     11.49 o
  -4   2  22        0.54        2.90      3.23 o
  -3   2  22      884.51      868.77     31.25 o
  -2   2  22       67.41       73.88      5.68 o
  -1   2  22      736.66      671.97     15.74 o
   0   2  22      195.59      217.17     13.72 o
   1   2  22     2995.31     2992.61     52.14 o
   2   2  22       53.90       64.94      4.42 o
   3   2  22      876.48      894.21     23.16 o
   4   2  22        2.87        6.12      3.45 o
   5   2  22      128.02      134.96      7.07 o
   6   2  22       30.99       32.96      4.51 o
   7   2  22     1378.05     1479.57     26.53 o
   8   2  22        6.93        7.37      3.99 o
   9   2  22      420.29      435.23     11.44 o
  10   2  22       78.49       90.58      6.27 o
  11   2  22       45.21       46.58      6.41 o
  12   2  22        9.66       18.72      9.73 o
 -13   3  22      771.61      793.54     37.43 o
 -12   3  22       40.04       41.62      5.94 o
 -11   3  22      634.40      671.82     18.91 o
 -10   3  22        0.44        5.32      4.25 o
  -9   3  22     1030.15     1042.50     24.20 o
  -8   3  22       29.64       32.63      5.12 o
  -7   3  22     1035.42     1019.03     22.69 o
  -6   3  22      408.22      397.65     11.64 o
  -5   3  22      448.13      463.32     15.13 o
  -4   3  22      289.67      291.62     10.70 o
  -3   3  22      692.56      763.11     26.26 o
  -2   3  22      436.27      425.75     10.95 o
  -1   3  22      299.53      297.80      9.78 o
   0   3  22      240.26      221.85      8.47 o
   1   3  22      138.03      122.51      5.86 o
   2   3  22      610.11      610.83     12.86 o
   3   3  22       23.59       36.34      4.29 o
   4   3  22      529.96      547.10     12.35 o
   5   3  22       87.16       88.98      5.75 o
   6   3  22      488.53      475.85     11.66 o
   7   3  22        8.06        5.93      3.91 o
   8   3  22      204.31      183.64      8.56 o
   9   3  22      299.29      307.64      9.82 o
  10   3  22      273.87      313.87     10.14 o
  11   3  22      244.86      276.24     18.72 o
 -11   4  22       27.76       47.91     11.98 o
 -10   4  22      139.69      155.19     10.00 o
  -9   4  22       82.76       90.72      8.01 o
  -8   4  22        3.00        2.43      4.01 o
  -7   4  22       93.02      107.59      6.78 o
  -6   4  22        3.03        3.45      4.13 o
  -5   4  22       65.27       70.37      5.94 o
  -4   4  22      136.25      146.27      7.45 o
  -3   4  22        8.33        7.77      3.99 o
  -2   4  22       66.46       68.75      5.55 o
  -1   4  22      143.49      139.49      6.92 o
   0   4  22       63.81       63.68      7.66 o
   1   4  22       20.73       26.73      6.29 o
   2   4  22       77.05       77.07      6.94 o
   3   4  22      163.47      148.14      7.65 o
   4   4  22        2.08        5.57      3.65 o
   5   4  22      116.22      110.52      6.33 o
   6   4  22        3.40        0.14      3.99 o
   7   4  22        6.95       10.49      4.59 o
   8   4  22       42.83       47.11      6.02 o
   9   4  22       33.02       26.20     10.48 o
  -8   5  22        5.31        4.51      5.34 o
  -7   5  22      226.18      240.99     11.49 o
  -6   5  22        3.41        2.42      4.05 o
  -5   5  22      309.03      342.62     11.08 o
  -4   5  22      281.73      301.44     10.35 o
  -3   5  22      163.55      179.82      9.28 o
  -2   5  22       38.99       44.27      5.75 o
  -1   5  22        1.50        5.83      5.93 o
   0   5  22       39.72       43.80      7.13 o
   1   5  22        0.08       -6.74      7.49 o
   2   5  22      268.59      281.64     12.96 o
   3   5  22       95.13      101.33      8.18 o
   4   5  22      124.66      122.23     10.76 o
   5   5  22      205.54      207.16     18.34 o
   6   5  22       25.99       17.64     12.35 o
  -3   6  22      427.08      460.40     25.45 o
  -2   6  22      167.06      177.41     12.14 o
  -1   6  22       97.84       97.32     14.97 o
   0   6  22        4.58        5.24     10.48 o
   1   6  22      623.68      687.24     33.69 o
 -14   1  23       30.94       39.10      5.26 o
 -13   1  23       55.79       64.51      5.60 o
 -12   1  23       24.62       17.92      4.07 o
 -11   1  23      187.00      211.46      7.92 o
 -10   1  23        8.26       14.60      3.68 o
  -9   1  23     1176.27     1160.14     19.24 o
  -8   1  23      669.64      636.36     13.80 o
  -7   1  23      359.44      362.73      9.93 o
  -6   1  23      181.27      194.52      7.04 o
  -5   1  23      348.55      363.90     11.02 o
  -4   1  23        3.15        4.15      3.69 o
  -3   1  23       30.93       27.80      4.55 o
  -2   1  23      209.42      186.83      8.02 o
  -1   1  23      891.21      830.55     19.14 o
   0   1  23       94.36       90.06      6.25 o
   1   1  23     1492.36     1423.18     33.28 o
   2   1  23      260.41      234.25      7.21 o
   3   1  23      251.11      218.34      6.92 o
   4   1  23      357.56      349.04      8.62 o
   5   1  23      196.57      195.49      6.92 o
   6   1  23      202.33      201.16      7.79 o
   7   1  23      647.14      727.44     15.21 o
   8   1  23       24.59       38.06      4.82 o
   9   1  23      261.80      277.88     13.18 o
  10   1  23       11.84       10.46      5.03 o
  11   1  23        5.54        4.57      6.49 o
 -14   2  23        1.01       -6.74      9.73 o
 -13   2  23      213.11      224.02      9.79 o
 -12   2  23       84.09      104.38      6.39 o
 -11   2  23      154.66      158.01      7.25 o
 -10   2  23       29.35       36.18      5.27 o
  -9   2  23      133.07      130.72      7.48 o
  -8   2  23       17.07       25.33      4.53 o
  -7   2  23       80.16       76.96      5.19 o
  -6   2  23       47.03       56.87      4.73 o
  -5   2  23      136.31      126.97      6.04 o
  -4   2  23      189.43      198.00      7.09 o
  -3   2  23      342.80      319.35     10.24 o
  -2   2  23        4.98        1.35      3.80 o
  -1   2  23      203.83      188.10      8.10 o
   0   2  23       47.13       48.03      5.20 o
   1   2  23       20.70       34.33      5.43 o
   2   2  23       11.02       15.41      3.66 o
   3   2  23       95.74       92.24      5.07 o
   4   2  23        4.64        1.45      3.28 o
   5   2  23       86.02       83.70      5.68 o
   6   2  23      306.36      315.02      9.37 o
   7   2  23        3.62        3.14      3.75 o
   8   2  23        5.59        7.23      4.09 o
   9   2  23        0.30       -2.30      3.86 o
  10   2  23        3.11       -1.86      4.14 o
  11   2  23       70.59       92.08     14.22 o
 -13   3  23       91.52      125.77     16.47 o
 -12   3  23       29.58       31.44     10.48 o
 -11   3  23        0.56        6.60      5.35 o
 -10   3  23       15.98       22.16      5.02 o
  -9   3  23        1.94       10.66      4.51 o
  -8   3  23        5.59        9.88      4.43 o
  -7   3  23      852.62      877.75     21.61 o
  -6   3  23      156.47      162.65      7.87 o
  -5   3  23       11.27       18.20      4.81 o
  -4   3  23      137.65      137.11      7.04 o
  -3   3  23      181.80      173.16      7.64 o
  -2   3  23        2.66       15.68      5.07 o
  -1   3  23      504.07      463.67     12.95 o
   0   3  23      163.18      161.18      7.64 o
   1   3  23       60.46       56.36      6.27 o
   2   3  23       84.41       92.49      6.13 o
   3   3  23       15.36       15.84      3.98 o
   4   3  23       43.56       56.65      4.97 o
   5   3  23       34.17       33.46      4.70 o
   6   3  23      139.38      134.51      6.83 o
   7   3  23        7.05       11.37      5.30 o
   8   3  23        6.38       14.89      4.47 o
   9   3  23      198.81      205.09      8.40 o
  10   3  23        2.94       16.58      7.13 o
 -10   4  23      136.64      157.21     16.47 o
  -9   4  23       14.18       12.48      5.94 o
  -8   4  23       12.62       18.28      4.61 o
  -7   4  23        1.74        4.53      4.05 o
  -6   4  23        1.61        1.51      3.80 o
  -5   4  23      118.80      118.74      7.13 o
  -4   4  23        4.96        7.02      3.92 o
  -3   4  23       38.95       40.25      5.14 o
  -2   4  23       61.97       79.70      5.94 o
  -1   4  23       51.63       51.61      7.41 o
   0   4  23       18.06       27.33      7.49 o
   1   4  23       10.43       14.58      6.07 o
   2   4  23       44.37       49.76      6.96 o
   3   4  23      282.36      301.49     10.34 o
   4   4  23       88.28      113.09      6.34 o
   5   4  23       39.79       46.59      5.06 o
   6   4  23       10.64       14.93      4.80 o
   7   4  23       97.10      106.92      7.44 o
   8   4  23       31.22       23.96      8.98 o
  -7   5  23       52.74       62.66      7.32 o
  -6   5  23       12.97       15.13      4.59 o
  -5   5  23        1.51        6.92      4.47 o
  -4   5  23      108.00      124.50      7.68 o
  -3   5  23      257.63      265.63     11.17 o
  -2   5  23       94.79      104.06      7.44 o
  -1   5  23      101.89      107.11      7.92 o
   0   5  23        2.54        2.99      8.23 o
   1   5  23       17.17        8.23      8.98 o
   2   5  23        0.63       -3.81      5.75 o
   3   5  23      108.09      114.54     14.22 o
   4   5  23       25.94       28.10     14.60 o
   5   5  23      246.03      249.26     15.08 o
 -14   0  24      536.74      615.12     19.28 o
 -13   0  24      214.33      273.05     15.02 o
 -12   0  24      448.86      483.64     15.80 o
 -11   0  24       51.68       72.37      9.47 o
 -10   0  24       38.83       45.45      7.01 o
  -9   0  24      949.73      895.47     22.81 o
  -8   0  24     1147.66     1216.03     35.89 o
  -7   0  24     2069.16     2045.67     53.34 o
  -6   0  24     2244.49     2227.19     57.29 o
  -5   0  24      425.66      418.86     17.37 o
  -4   0  24      374.09      359.93     16.09 o
  -3   0  24     2477.43     2334.11     59.11 o
  -2   0  24      176.61      171.73     17.22 o
  -1   0  24     1769.79     1620.65     65.13 o
   0   0  24      635.02      627.53     26.58 o
   1   0  24     1573.38     1469.55     61.39 o
   2   0  24        2.18        3.74      6.07 o
   3   0  24     2276.67     2335.88     55.32 o
   4   0  24      435.84      445.45     17.64 o
   5   0  24      437.09      437.20     14.09 o
   6   0  24      113.53      110.21      8.16 o
   7   0  24      704.31      717.73     24.61 o
   8   0  24      156.28      178.86     13.11 o
   9   0  24      606.60      672.95     24.61 o
  10   0  24        7.90       26.22      8.27 o
 -14   1  24        0.06        2.96      6.07 o
 -13   1  24       68.92       77.36      6.13 o
 -12   1  24       34.60       44.95      4.66 o
 -11   1  24      337.88      347.34     10.09 o
 -10   1  24       10.42       12.79      3.68 o
  -9   1  24        0.76        2.68      3.74 o
  -8   1  24       11.66       12.58      4.11 o
  -7   1  24       46.33       52.86      4.85 o
  -6   1  24       42.21       52.08      7.26 o
  -5   1  24      531.39      495.72     13.50 o
  -4   1  24       94.11       78.55      5.97 o
  -3   1  24        1.28        2.43      3.80 o
  -2   1  24      521.69      500.28     13.40 o
  -1   1  24       53.00       60.50      5.68 o
   0   1  24        0.89        2.55      3.96 o
   1   1  24       21.39       22.72      4.82 o
   2   1  24      512.94      455.46     22.69 o
   3   1  24       16.51       15.94      3.69 o
   4   1  24      212.63      225.65      7.70 o
   5   1  24       19.58       19.98      4.20 o
   6   1  24        5.69        5.07      3.97 o
   7   1  24      113.55      122.84      6.75 o
   8   1  24      263.77      263.50      9.05 o
   9   1  24        5.29        6.27      4.96 o
  10   1  24      105.44      115.91      8.29 o
 -13   2  24        3.58        2.99      9.73 o
 -12   2  24        6.05        9.18      4.16 o
 -11   2  24      222.19      229.19      9.72 o
 -10   2  24      115.74      121.53      7.30 o
  -9   2  24      366.35      343.26     12.59 o
  -8   2  24      682.16      687.66     16.43 o
  -7   2  24      289.36      280.93      8.84 o
  -6   2  24      243.00      277.89      8.72 o
  -5   2  24      664.32      673.02     16.41 o
  -4   2  24      271.49      253.15      9.49 o
  -3   2  24      287.22      264.61      9.48 o
  -2   2  24       28.40       24.89      4.76 o
  -1   2  24      374.75      355.10     11.18 o
   0   2  24      127.63      134.37      7.35 o
   1   2  24     1342.30     1310.49     30.47 o
   2   2  24       83.76       98.49      6.82 o
   3   2  24      305.83      323.93      9.30 o
   4   2  24       68.53       59.16      6.21 o
   5   2  24       72.67       82.03      8.73 o
   6   2  24       52.25       50.70      5.93 o
   7   2  24      380.02      381.63     10.74 o
   8   2  24       34.60       34.98      5.01 o
   9   2  24       25.48       35.03      5.11 o
  10   2  24       24.60       27.58      8.61 o
 -11   3  24      430.11      472.38     18.53 o
 -10   3  24       58.31       72.09      6.41 o
  -9   3  24      142.78      160.90      8.32 o
  -8   3  24       14.79       14.30      4.74 o
  -7   3  24      357.62      362.93     11.89 o
  -6   3  24      164.54      155.49      7.94 o
  -5   3  24      274.50      284.23     18.47 o
  -4   3  24      496.98      499.27     21.38 o
  -3   3  24       27.32       28.90      5.59 o
  -2   3  24      412.77      404.53     12.03 o
  -1   3  24       28.49       28.23      4.93 o
   0   3  24      458.45      451.39     13.61 o
   1   3  24        0.95       10.71      9.73 o
   2   3  24      586.58      556.17     16.71 o
   3   3  24       11.25       22.71      6.59 o
   4   3  24      752.76      795.10     24.10 o
   5   3  24      594.71      617.09     16.67 o
   6   3  24      289.38      286.47      9.47 o
   7   3  24      189.54      195.58      8.25 o
   8   3  24      280.27      296.27      9.95 o
   9   3  24      112.54      113.04     14.22 o
  -9   4  24       16.54       15.35      6.35 o
  -8   4  24       21.84       25.41      4.96 o
  -7   4  24        0.14        0.33      4.05 o
  -6   4  24      180.82      172.03      8.24 o
  -5   4  24       53.53       50.35      5.58 o
  -4   4  24        2.63        2.01      3.99 o
  -3   4  24      153.83      156.97      7.91 o
  -2   4  24        1.74        4.78      4.72 o
  -1   4  24       36.56       38.48      7.35 o
   0   4  24       59.30       60.81      8.19 o
   1   4  24        8.35        9.89      6.07 o
   2   4  24       33.33       42.05      7.66 o
   3   4  24      286.65      307.89     12.21 o
   4   4  24       50.66       47.45      6.04 o
   5   4  24       76.06       83.52      6.18 o
   6   4  24       72.23       73.02      8.04 o
   7   4  24        0.82       -3.47      5.39 o
  -6   5  24       17.80       19.31      5.06 o
  -5   5  24       14.52       19.36      4.97 o
  -4   5  24       97.23      122.94      8.62 o
  -3   5  24       37.89       49.77      6.30 o
  -2   5  24      135.60      156.22      9.02 o
  -1   5  24       20.12       28.88      7.35 o
   0   5  24       90.63       93.58     13.48 o
   4   5  24       83.12      115.29     17.97 o
 -13   1  25        0.71        7.40      5.03 o
 -12   1  25        5.10        5.95      3.71 o
 -11   1  25       57.95       60.35      5.54 o
 -10   1  25      120.91      125.78      6.77 o
  -9   1  25      198.56      192.81      7.84 o
  -8   1  25      191.59      217.37      8.17 o
  -7   1  25      658.35      655.16     16.60 o
  -6   1  25      465.21      455.90     13.22 o
  -5   1  25      156.09      172.24      8.35 o
  -4   1  25      345.85      310.02     10.62 o
  -3   1  25       33.65       37.99      5.31 o
  -2   1  25      373.04      358.05     11.36 o
  -1   1  25      646.96      606.98     20.31 o
   0   1  25       70.05       74.58      6.17 o
   1   1  25      604.01      585.42     17.18 o
   2   1  25      113.14      111.76      7.04 o
   3   1  25       10.96        8.85      4.01 o
   4   1  25      108.58      104.20      5.62 o
   5   1  25      204.81      201.20      8.73 o
   6   1  25      325.79      301.36      9.37 o
   7   1  25       28.30       30.55      4.88 o
   8   1  25        1.23       -1.51      4.01 o
   9   1  25        1.43        7.19      4.90 o
 -12   2  25        1.12        0.37      5.29 o
 -11   2  25       12.68       18.51      4.96 o
 -10   2  25        0.96        2.56      4.37 o
  -9   2  25      277.04      278.80     11.56 o
  -8   2  25        0.83        4.57      4.21 o
  -7   2  25       67.93       82.12      5.75 o
  -6   2  25       71.76       79.38      6.43 o
  -5   2  25       34.45       31.08      5.12 o
  -4   2  25        5.82       19.45      4.63 o
  -3   2  25      171.26      159.82      8.02 o
  -2   2  25        7.15        5.36      4.17 o
  -1   2  25       23.41       34.94      5.08 o
   0   2  25      309.14      301.71     10.47 o
   1   2  25        6.90       10.12      4.24 o
   2   2  25       59.72       65.59      5.58 o
   3   2  25       86.29       84.55      7.00 o
   4   2  25      129.96      121.54      8.08 o
   5   2  25       13.60       24.53      4.70 o
   6   2  25      207.57      219.29      8.53 o
   7   2  25        0.63       -1.06      4.53 o
   8   2  25       30.28       31.46      4.98 o
   9   2  25       69.84       73.55      7.32 o
 -11   3  25        0.16        5.99      8.23 o
 -10   3  25      155.91      192.15     12.18 o
  -9   3  25       53.38       57.08      6.14 o
  -8   3  25       43.22       47.87      5.83 o
  -7   3  25       83.58       94.54      6.85 o
  -6   3  25      509.06      530.86     14.32 o
  -5   3  25       21.84       27.05      5.67 o
  -4   3  25      117.93      123.91      8.76 o
  -3   3  25        0.16        1.59      4.56 o
  -2   3  25       87.42       97.22      7.71 o
  -1   3  25        5.66        4.08      4.20 o
   0   3  25        2.49       10.27      4.53 o
   1   3  25        3.38        8.33      5.04 o
   2   3  25        2.04        3.92      4.51 o
   3   3  25        8.56       11.88      6.51 o
   4   3  25       91.43      100.10      7.04 o
   5   3  25       12.01       20.28      4.72 o
   6   3  25        6.40       12.16      4.50 o
   7   3  25        2.79        1.82      4.57 o
   8   3  25        0.24        3.86      6.90 o
  -9   4  25        8.61       11.23      8.98 o
  -8   4  25       21.44       27.32      6.88 o
  -7   4  25       51.52       54.90      6.03 o
  -6   4  25        2.13        6.23      4.37 o
  -5   4  25       15.11       16.20      4.73 o
  -4   4  25       50.80       64.59      6.11 o
  -3   4  25       65.00       78.24      7.68 o
  -2   4  25       13.44       18.97      5.69 o
  -1   4  25        2.58        2.25      5.82 o
   0   4  25        7.01        4.13      6.07 o
   1   4  25       18.47       25.90      7.13 o
   2   4  25      388.43      377.85     21.34 o
   3   4  25       66.14       78.00      9.48 o
   4   4  25       84.38       97.24     19.09 o
   5   4  25        9.15        4.96      5.14 o
   6   4  25        2.19        7.74      6.08 o
  -4   5  25        1.20        0.00      5.93 o
  -3   5  25       99.29      111.03     10.43 o
  -2   5  25       63.66       65.88     13.48 o
  -1   5  25       18.10       22.46     10.48 o
 -12   0  26      804.75      865.30     23.35 o
 -11   0  26        2.61       -2.43      6.09 o
 -10   0  26       48.26       48.14      8.42 o
  -9   0  26      831.45      768.38     26.93 o
  -8   0  26     1160.22     1208.49     48.66 o
  -7   0  26      764.65      731.12     25.87 o
  -6   0  26      515.61      565.77     21.63 o
  -5   0  26      342.06      359.10     16.84 o
  -4   0  26      628.22      595.89     22.16 o
  -3   0  26      479.89      418.24     17.90 o
  -2   0  26      762.75      721.88     35.19 o
  -1   0  26      769.32      715.33     34.06 o
   0   0  26       36.87       49.04      8.19 o
   1   0  26      648.01      609.83     49.41 o
   2   0  26       11.55       23.04      7.13 o
   3   0  26      492.77      439.88     21.71 o
   4   0  26      381.86      428.21     23.21 o
   5   0  26      196.13      213.01     15.96 o
   6   0  26       88.41       78.14      9.06 o
   7   0  26      857.70      979.33     34.44 o
   8   0  26      211.09      260.51     25.83 o
   9   0  26        1.88        7.49     14.97 o
 -12   1  26        0.54       -0.75      5.82 o
 -11   1  26       77.73       95.87      6.40 o
 -10   1  26        4.18        7.35      4.05 o
  -9   1  26        3.58        1.76      4.45 o
  -8   1  26      122.84      110.60      7.53 o
  -7   1  26      209.02      206.01      9.41 o
  -6   1  26        5.99        3.02      4.32 o
  -5   1  26       10.99       10.55      4.70 o
  -4   1  26      335.34      320.76     11.00 o
  -3   1  26        7.58        6.14      4.55 o
  -2   1  26      315.10      309.16     10.73 o
  -1   1  26       34.99       42.74      5.40 o
   0   1  26        0.87       -2.53      4.05 o
   1   1  26       56.10       58.80      5.95 o
   2   1  26      430.57      439.33     12.88 o
   3   1  26       25.36       24.81      5.59 o
   4   1  26      186.45      183.41      8.18 o
   5   1  26       94.24       91.52      6.38 o
   6   1  26      113.75      106.58      6.54 o
   7   1  26       72.73       83.66      6.37 o
   8   1  26      214.55      245.17     10.68 o
   9   1  26        3.40       -6.03     10.02 o
 -11   2  26        0.57        2.25      5.82 o
 -10   2  26      127.65      133.41      8.00 o
  -9   2  26      302.18      290.39     11.96 o
  -8   2  26       87.42      105.11      7.05 o
  -7   2  26      546.44      569.55     17.80 o
  -6   2  26      121.58      116.44      7.64 o
  -5   2  26       15.67       19.77      5.00 o
  -4   2  26      752.91      721.97     20.23 o
  -3   2  26       12.90       14.45      4.78 o
  -2   2  26       66.99       71.62      6.35 o
  -1   2  26      482.31      440.10     15.02 o
   0   2  26       31.50       36.25      5.31 o
   1   2  26      172.77      176.66      8.37 o
   2   2  26        0.56       -1.33      5.86 o
   3   2  26       17.70       10.76      4.81 o
   4   2  26       78.79       93.66      7.60 o
   5   2  26       79.46       98.27      6.40 o
   6   2  26        4.69        4.24      4.35 o
   7   2  26      230.17      270.45      9.74 o
   8   2  26      127.75      151.31      9.06 o
 -10   3  26       88.85      113.05     10.59 o
  -9   3  26      156.93      176.00     11.98 o
  -8   3  26       66.40       76.15      7.46 o
  -7   3  26        4.07        6.52      4.49 o
  -6   3  26      228.31      244.58     11.86 o
  -5   3  26       29.70       36.98      7.89 o
  -4   3  26      761.59      751.32     20.98 o
  -3   3  26        8.38       13.31      5.53 o
  -2   3  26      638.36      653.69     31.20 o
  -1   3  26        0.15       -2.09      4.43 o
   0   3  26      547.14      535.79     16.81 o
   1   3  26       68.31       63.74      7.44 o
   2   3  26      372.14      352.94     31.07 o
   3   3  26       73.43       81.95      7.71 o
   4   3  26      816.77      862.42     29.29 o
   5   3  26       93.82      102.71      7.45 o
   6   3  26      725.21      783.52     20.18 o
   7   3  26      187.63      176.93     11.65 o
  -7   4  26        6.15        9.87      5.75 o
  -6   4  26        9.28        3.93      4.57 o
  -5   4  26       15.09        9.77      5.93 o
  -4   4  26        0.26        3.57      5.69 o
  -3   4  26      442.07      468.63     22.06 o
  -2   4  26       40.26       47.42     13.85 o
  -1   4  26        9.87        9.10      6.60 o
   0   4  26        0.38       -3.19      6.07 o
   1   4  26        1.76        9.62      6.82 o
   2   4  26       13.67        9.73     10.48 o
   3   4  26      158.84      178.17     19.46 o
   4   4  26        0.20        2.25      9.73 o
 -11   1  27       20.36        8.23      7.01 o
 -10   1  27      201.48      202.82      9.89 o
  -9   1  27        1.13        4.46      4.58 o
  -8   1  27       19.86       24.46      5.40 o
  -7   1  27      316.40      339.58     12.02 o
  -6   1  27      332.74      323.81     11.48 o
  -5   1  27       59.52       66.56      6.43 o
  -4   1  27      247.23      231.73      9.98 o
  -3   1  27       39.88       53.00      5.97 o
  -2   1  27       77.15       70.35      6.51 o
  -1   1  27        8.69       14.33      4.62 o
   0   1  27        5.65        2.79      4.45 o
   1   1  27      115.90      108.00      7.26 o
   2   1  27       21.19       22.72      5.12 o
   3   1  27       16.28       17.00      4.86 o
   4   1  27       42.27       31.73      5.69 o
   5   1  27        5.46        8.98      5.04 o
   6   1  27       71.57       66.12      6.69 o
   7   1  27        6.44       11.55      5.51 o
   8   1  27       59.97       70.31     12.67 o
 -10   2  27        6.25        6.64      6.07 o
  -9   2  27       10.41        9.98      6.79 o
  -8   2  27       28.84       31.58      6.40 o
  -7   2  27       32.37       32.86      6.40 o
  -6   2  27      243.42      241.85     10.28 o
  -5   2  27       16.50       16.45      4.81 o
  -4   2  27       66.83       79.03      6.72 o
  -3   2  27       97.67       99.12      8.10 o
  -2   2  27      200.42      191.57      9.72 o
  -1   2  27        0.38        3.81      4.43 o
   0   2  27      246.46      220.01      9.38 o
   1   2  27       39.73       36.36      5.56 o
   2   2  27      120.22      119.39      9.13 o
   3   2  27      115.25      122.88      8.74 o
   4   2  27      225.18      238.62     11.31 o
   5   2  27        1.88        1.15      5.04 o
   6   2  27       39.97       39.36      5.48 o
   7   2  27        9.87        8.44      7.15 o
  -9   3  27       46.06       41.58      7.94 o
  -8   3  27        0.03        0.75      5.54 o
  -7   3  27       17.89       19.73     10.48 o
  -6   3  27        0.10        5.68      5.86 o
  -5   3  27        2.59        3.34      6.82 o
  -4   3  27       35.91       41.37      6.62 o
  -3   3  27        1.97       -0.13      5.28 o
  -2   3  27      121.55      130.70      9.17 o
  -1   3  27       90.75       96.03      9.05 o
   0   3  27      236.53      241.78     12.18 o
   1   3  27       13.99       16.39      6.37 o
   2   3  27        1.85        6.64      6.01 o
   3   3  27       36.33       37.61      6.57 o
   4   3  27      103.51      106.96     12.73 o
   5   3  27        6.26       -0.23      6.82 o
   6   3  27       43.12       56.15     15.72 o
  -5   4  27       47.23       38.18     14.22 o
  -4   4  27      290.06      354.10     26.20 o
  -3   4  27       11.35       20.61      8.42 o
  -2   4  27      221.36      213.36     20.96 o
  -1   4  27        8.63        1.50     10.48 o
   0   4  27       33.43       44.17     12.73 o
   1   4  27        2.44       -0.75     10.48 o
   2   4  27      332.81      309.18     25.45 o
 -10   0  28      116.95      141.49     20.21 o
  -9   0  28      471.65      439.01     20.33 o
  -8   0  28      487.15      525.89     22.16 o
  -7   0  28      115.97      123.26     11.61 o
  -6   0  28       32.15       17.59      7.35 o
  -5   0  28      416.98      401.61     18.74 o
  -4   0  28      427.66      459.65     25.08 o
  -3   0  28      105.42      101.20     10.48 o
  -2   0  28      471.09      517.18     20.78 o
  -1   0  28      176.34      156.23     16.10 o
   0   0  28       74.62       75.47      9.48 o
   1   0  28      316.64      380.98     20.96 o
   2   0  28      122.04      118.21     11.08 o
   3   0  28      202.16      214.89     19.84 o
   4   0  28        0.09        3.28      6.82 o
   5   0  28      159.91      160.95     16.47 o
   7   0  28      185.48      234.32     23.96 o
 -10   1  28       97.75      100.32     16.47 o
  -9   1  28       32.55       46.52      7.58 o
  -8   1  28      154.33      165.81      9.11 o
  -7   1  28        4.05        5.24      4.82 o
  -6   1  28        1.52        1.01      4.64 o
  -5   1  28        1.70       -2.62      4.48 o
  -4   1  28      247.92      242.28     10.19 o
  -3   1  28      118.84      113.61      7.71 o
  -2   1  28      110.91      118.31      7.64 o
  -1   1  28        1.81       -0.46      4.35 o
   0   1  28      269.50      260.30     10.32 o
   1   1  28        8.15        8.22      4.89 o
   2   1  28      215.45      207.82      9.49 o
   3   1  28        0.63       -2.61      4.51 o
   4   1  28       66.18       69.92     15.35 o
   5   1  28       79.91       83.70      7.71 o
   6   1  28      238.11      278.49     19.46 o
   7   1  28        0.99        0.08      9.72 o
  -8   2  28      100.58      125.77     15.72 o
  -7   2  28      222.03      226.23     11.56 o
  -6   2  28       68.80       74.29      7.87 o
  -5   2  28       69.37       70.49      6.83 o
  -4   2  28       77.91       82.72      7.01 o
  -3   2  28        5.21        4.58      4.70 o
  -2   2  28       62.44       75.92      6.89 o
  -1   2  28      112.10      113.57      7.73 o
   0   2  28        1.16       -1.91      4.37 o
   1   2  28        0.86        2.07      4.70 o
   2   2  28      106.88      105.12      8.88 o
   3   2  28      112.11      112.21      9.01 o
   4   2  28        5.41        8.11      5.39 o
   5   2  28       66.97       78.61     12.73 o
  -6   3  28      317.93      355.60     26.95 o
  -5   3  28       15.06       18.72     10.48 o
  -4   3  28      427.89      450.70     17.29 o
  -3   3  28        0.51        1.95      5.59 o
  -2   3  28      515.07      534.16     17.51 o
  -1   3  28        9.44       17.47      6.27 o
   0   3  28      785.85      749.85     36.77 o
   1   3  28        0.30       -0.10      7.89 o
   2   3  28      638.96      648.03     40.05 o
   3   3  28       87.13       80.85     15.72 o
   4   3  28      470.09      519.54     30.69 o
  -9   1  29        1.17       12.73     12.73 o
  -8   1  29        3.10      -11.23     11.23 o
  -7   1  29       34.73       35.61      7.02 o
  -6   1  29       40.56       23.45      5.52 o
  -5   1  29       27.39       25.38      5.65 o
  -4   1  29       51.19       39.80      6.00 o
  -3   1  29       82.90       85.42      7.18 o
  -2   1  29        1.20        0.95      4.57 o
  -1   1  29        1.73       -0.18      4.58 o
   0   1  29        2.73        4.04      4.89 o
   1   1  29       36.42       37.18      5.93 o
   2   1  29        2.39       -1.86      5.29 o
   3   1  29       10.17        8.53      5.14 o
   4   1  29        0.12       -8.23      8.23 o
   5   1  29       71.80       80.85     13.48 o
  -5   2  29       46.95       47.27      6.42 o
  -4   2  29       53.32       52.71      6.62 o
  -3   2  29       36.95       44.37      6.25 o
  -2   2  29      295.34      301.88     11.59 o
  -1   2  29       31.33       24.48      5.58 o
   0   2  29       74.17       83.54      7.34 o
   1   2  29       36.09       43.02      6.13 o
   2   2  29       87.07       73.26      8.31 o
   3   2  29       28.67       22.46     12.73 o
  -4   3  29       36.91       45.67     13.48 o
  -3   3  29       19.47       38.93     12.73 o
  -2   3  29        1.60       -3.74      8.98 o
  -1   3  29       10.58        4.49      9.73 o
   1   3  29       16.77        9.73     12.73 o
  -6   0  30       36.28       16.47     12.73 o
  -5   0  30      343.36      324.90     26.95 o
  -4   0  30       99.90      113.20     11.61 o
  -3   0  30       21.85       15.87      7.89 o
  -2   0  30       39.04       32.44      8.42 o
  -1   0  30      337.25      358.92     19.46 o
   0   0  30      167.81      159.82     12.90 o
   1   0  30      203.03      225.48     14.49 o
   2   0  30       57.41       57.64     12.73 o
   3   0  30       60.50       71.87     13.48 o
   4   0  30      112.07      118.28     15.72 o
  -7   1  30       18.02       12.73     11.98 o
  -6   1  30      131.87      131.01     18.72 o
  -5   1  30        0.27      -10.48     10.48 o
  -4   1  30      166.62      165.48     11.05 o
  -3   1  30       72.38       89.21      7.64 o
  -2   1  30       17.10        7.83      5.08 o
  -1   1  30       32.79       37.64      6.17 o
   0   1  30      249.95      238.40     10.69 o
   1   1  30        3.37        3.07      5.69 o
   2   1  30      114.90      142.96     11.90 o
  -5   2  30       21.96       18.72     11.98 o
  -4   2  30        0.06       -3.74     11.98 o
  -3   2  30       29.36       37.08      9.16 o
  -2   2  30        1.80        1.81      7.55 o
  -1   2  30       61.50       74.75     12.73 o
   0   2  30      131.94      139.07     12.57 o
   1   2  30        4.57       -4.49     11.98 o
   0   1  31       78.16      127.27     16.47 o
   1   1  31        3.60        5.24     10.48 o
 
